# Supplementary material for: Entry and price competition in the over‐the‐counter drug market after deregulation: Evidence from Portugal
Source: Health Econ. 2020 Jun 8;29(8):865–77. doi: 10.1002/hec.4109 (PMC7384133; doi:10.1002/hec.4109)
Supplement: Supplementary file 3 — OTC_OnlineAppendix_RR2.tex [file HEC-29-865-s003.tex]

\documentclass[12pt]{article}
\usepackage[margin=2.5cm]{geometry}
\usepackage[onehalfspacing]{setspace}
\usepackage{eurosym}
\usepackage{microtype}
\usepackage[english]{babel}
\usepackage[authoryear,round]{natbib}
\usepackage{multirow}
\usepackage{booktabs}
\usepackage{caption}
\usepackage{subcaption}
\usepackage{authblk}
\usepackage{amssymb}
\usepackage{amsmath}
\usepackage{lscape}
\usepackage{graphicx}
\usepackage{adjustbox}
\usepackage{chngcntr}
\usepackage{etoolbox}
\usepackage{float}
\usepackage{longtable}

\newif\ifabbreviation
\pretocmd{\thebibliography}{\abbreviationfalse}{}{}
\AtBeginDocument{\abbreviationtrue}
\DeclareRobustCommand\acroauthor[2]{%
	\ifabbreviation #2\else #1 \fi}

\PassOptionsToPackage{hyphens}{url}\usepackage{hyperref}
\renewcommand\thesection{\arabic}

\title{Entry and price competition in the over-the-counter drug market after deregulation: evidence from Portugal \vspace{5mm} \\
 Online Appendix}
\author{}

\date{}

\begin{document}
\maketitle

\newpage
\appendix
\counterwithin{table}{section}
\counterwithin{figure}{section}
%\section*{Online Appendix}
\renewcommand{\thesection}{S1}
\section{Theoretical framework}\label{theory}
We highlight the economic effects associated with OTC liberalization using a stylized model of entry and competition in the OTC market. We consider a model in the tradition of \citet{Salop1979}, with entry of competitors with marginal cost differences relative to incumbents. This reflects the possibility that different types of non-pharmacy entrants may have a cost-advantage or disadvantage relative to community pharmacies. Entry is exogenously given, to focus on the price effects from entry.
%large retail chains of fast-moving consumer goods may hold a logistic advantage (includi ng management skills) over community pharmacies. On the other hand, entrants specializing in OTC and beauty and well-being products may have a cost-advantage or disadvantage relative to community pharmacies.
\\ 
The equilibrium price effects of entry into the OTC market will result from extra competition due to more players in the market and from how hard marginal competition has become. In the Salop model, competition is localized, so entry by a low cost rival creates a downward pressure on prices from both a closer rival and a lower marginal cost, more aggressive, competitor. On the other hand, entry by a higher cost competitor brings a balance between a closer rival and a ``softer" (higher marginal cost) competitor. The former drives down equilibrium prices while the latter exerts pressure for increasing equilibrium prices.\\
We consider exogenous entry instead of the free entry equilibrium as in \citet{Salop1979}. The existence of entry fixed costs will limit entry in a trivial way and will not add any particular insight. Our interest lies in the price implications of entry of OTC non-pharmacy retailers with different marginal costs, to generate testable implications.\\
In our setting, entry by large supermarket chains is likely to be approximated by the low-cost entrant, reflecting their cost advantage in logistics, management and, eventually, bargaining power with wholesalers. In areas where supermarkets enter the OTC market, we expect prices to decrease in pharmacies. The entry of other small OTC retailers, outlets, on the other hand may induce a richer set of effects. If they have marginal costs lower than those of pharmacies, but higher than those of supermarkets, the same qualitative effects described for supermarkets apply, though with lower intensity. More interesting is that, in the presence of higher cost entrants, we cannot rule out that equilibrium prices increase. The competition effect works in the direction of lower prices but the strategic interaction effect due to localized competition works in the direction of higher prices whenever the entrant has higher marginal costs. Thus the empirical prediction on the effect of entry of small OTC retailers on equilibrium prices is ambiguous (in the absence of a strong presumption that such outlets have a marginal cost advantage relative to pharmacies).\\ 
The model uses the simplest layout to support the above claims.\footnote{Importantly, we deviate from the traditional \cite{Salop1979} model in that we do not we do not have fixed costs in our model. We do not explicitly model fixed costs because we want to focus on the price changes after the entry fo non-pharmacy retailers only to obtain testable implications in reduced form equations, and we do not characterize the equilibrium with free entry and relocation of firms within the circle. This modeling option stems from specific features of the OTC market and our setting that may render the free-entry version do the model unsuitable. First, relocation is costly and we do not see firms relocating in the data. Second, pharmacy entry is regulated and non-pharmacy entry also requires approval by the regulator (Infarmed). Third, some supermarket entrants will have fixed location as well in the sense that they were already operating before OTC market liberalization and simply added OTC drugs to their product range. Finally, while we do observe pharmacy exit in the data, that is likely driven by developments in the prescription drug market rather than the OTC market. In our theoretical framework, we are only modeling the OTC segment.} 
In the pre-entry equilibrium we consider two pharmacies symmetrically located on the Salop circumference of length one. Density of consumers (patients) is 1 and uniformly distributed along the circumference. Each consumer has a linear cost $t$ of ``travelling" to an OTC retailer. A distance $x$ implies a total travel cost of $t x$. We use $x$ to index a patient location on the circle relative to the nearest left-side OTC retailer. The distance to the nearest right-side retailer is denoted by $d - x$, and the associated travel cost is $t (d -x)$. The value of $d$ is determined by the location of OTC retailers. With $n$ sellers, $d = 1/n$. Consumers of OTC products are assumed to  have no insurance coverage (either public or private) for this type of product.\footnote{Although some OTC products are covered by the National Health Service in Portugal, most are not.} \\
Traditional pharmacies are assumed to be profit maximizing in their decisions regarding the price of OTC products. Pharmacies have a constant marginal cost, $c$, of selling an OTC product. Supermarkets and outlets have constant marginal cost given by $c + \Delta^S$ and $c + \Delta^O$, respectively. We assume $\Delta^S < 0$, $\Delta^S < \Delta^O$, and $\Delta^O$ can be greater or smaller than 0.\\
To keep the model as tractable as possible without losing any essential element, we assume that entry occurs in pairs (either two supermarkets or two outlets) and that all locations are symmetrically placed on the Salop circumference. These assumptions can be easily relaxed without changing the qualitative nature of the result. Symmetry allows for far more tractable expressions, from which economic intuition can be obtained.\\
We first characterize the market equilibrium for two symmetrically located community pharmacies. Demand directed to each pharmacy results from patients located both to its left and right-hand sides. A pharmacy located at point $i$ on the Salop circumference faces demand
\begin{equation}
D_i = \left( \frac{1}{2n} - \frac{p_i - p_{i-1}}{2t} \right) + \left( \frac{1}{2n} - \frac{p_i - p_{i+1}}{2t} \right) ,
\end{equation}
where $i-1$  and $i+1$ denote the locations of rivals. Note that with two pharmacies only, $p_{i-1} = p_{i+1}$, as the other pharmacy is both the left-side and the right-side competitor.\\
Profit of each pharmacy is
\begin{equation}
\Pi_i = (p_i - c)  \left( \frac{1}{n} - \frac{p_i - p_{i-1}}{t} \right).
\end{equation}
Maximizing each firms' profit with respect to price and solving for the symmetric price equilibrium, we obtain the standard result of $p^* = (t/2)+c$.\\
The next step is the characterization of the post-entry equilibrium. We assume that two non-pharmacy OTC retailers enter the market and locate symmetrically on the circle in relation to pharmacies' location. Moreover, pharmacies do not relocate in response to entry.\footnote{Given our assumption of two entrants, the forces for maximum product differentiation and symmetric locations is compatible with the assumption made. Moreover, it is unlikely that pharmacies will relocate geographically as OTC are a relevant but not the main source of their revenues (and relocation may take place in other dimensions relevant to patients other than geographic distance).} Our assumption of symmetric entrants also implies that entrants have the same marginal cost (different from pharmacies marginal cost).\\
Demand directed at retailer $i$ now has to accommodate the existence of more competitors, $d=1/4$. 
The profit of a retailer located at $i$ is given by
\begin{equation}
\Pi_i = (p_i - c- \Delta)  \left( \frac{1}{4} - \frac{p_i - p_{i-1}}{2t} - \frac{p_i - p_{i+1}}{2t}\right) 
\end{equation}
with $\Delta = 0$ for traditional pharmacies.\\
Pharmacies face a symmetric situation in their decisions and so do supermarkets (or outlets). Thus, we only need to characterize two equilibrium values of prices, one for each type of retailer. Each pharmacy faces competition by two supermarkets/outlets and each supermarket/outlet faces competition of two pharmacies. The resulting equilibrium prices for incumbent pharmacies ($I$) and non-pharmacy entrants ($E$) are:
\begin{eqnarray}
p^I = c + \frac{t}{4} + \frac{\Delta^E}{3} , &  & p^E = c + \frac{t}{4} + \frac{2 \Delta^E}{3} 
\end{eqnarray}
From these equilibrium prices it follows that for $\Delta^E < 0$ (more efficient entrants), $p^E < p^I < p^*$. The direct competition effect of more retailers is captured by the difference $(t - t/4)$ when comparing $p^I$ and $p^*$. The strategic interaction effect from competition is associated with the term $\Delta^E$. With $\Delta^E > 0$ different possibilities exist. Equilibrium price of pharmacies increases if $\Delta^E > 9/4 t$ (and pharmacies have lower price than entrants in this case).\\
These results provide the conceptual background to guide the interpretation of our empirical findings. 
\clearpage
\renewcommand{\thesection}{S2}
\section{OTC Market Structure in Lisbon}\label{mapsMarketStructure}
\begin{figure*}[h!]
	\centering
	\begin{subfigure}[t]{0.7\textwidth}
		\centering
		\includegraphics[scale=0.5]{Maps/Mapa2006.png}
		\caption{2006} 
	\end{subfigure} \\
	\vskip 1.5em
	\begin{subfigure}[t]{0.7\textwidth}
		\centering
		\includegraphics[scale=0.5]{Maps/Mapa2010.png}
		\caption{2010}
	\end{subfigure}
	\\
\end{figure*}
\begin{figure*}[t!]\ContinuedFloat
	\centering
\begin{subfigure}[t]{0.7\textwidth}
	\centering
	\includegraphics[scale=0.5]{Maps/Mapa2015.png}
	\caption{2015}
\end{subfigure}
	\caption{Evolution of OTC market structure in Lisbon}
	\begin{minipage}[c]{\textwidth} \footnotesize 
		\textit{NOTES:} Panels (a), (b) and (c) convey the location and type of each OTC retailer active in the Lisbon market as of 2006, 2010, and 2015, respectively. Traditional pharmacies are marked in green, supermarkets are marked in red and outlets are marked in blue. Because some retailers are located very nearby each other, the markers might overlap. In total, there were 301 pharmacies, 1 supermarket, and 8 outlets in 2006; 283 pharmacies, 10 supermarkets, and 25 outlets in 2010; and 259 pharmacies, 25 supermarkets, and 21 outlets in 2015.
	\end{minipage}
	\label{MarketStructure}
\end{figure*}
\clearpage
\renewcommand{\thesection}{S3}
\section{Additional tables of results for baseline definitions of main competitors}
\begin{table}
	\textbf{Remark: The use of a random effects model does not change our basic insights}
	\onehalfspacing
	\centering
	\caption{Results from estimating equation (1) using random effects}
	\label{AppendixRandomEffects}
	{
		\def\sym#1{\ifmmode^{#1}\else\(^{#1}\)\fi}
		\begin{adjustbox}{max width=\textwidth}
			\begin{tabular}{@{\extracolsep{4pt}}l*{2}{c}@{}}
				\toprule
				& 		3 nearest neighbors 	& 		400-meter radius 	\\
				& (1)&(2)\\
				\midrule
				\textbf{DID estimates:} &&\\ 
				2010$\times$Supermarket entry before 2006 ($\theta^{super}_{1,2010}$)	&-0.026***	&			\\
																						& (0.008)	&			\\
				2015$\times$Supermarket entry before 2006 ($\theta^{super}_{1,2015}$)	&-0.037***	&			\\
																						& (0.013)	&			\\
				2010$\times$Supermarket entry in 2006/10 ($\theta^{super}_{2,2010}$)	&-0.063***	&-0.075***	\\
																						& (0.019)	&(0.015)	\\
				2015$\times$Supermarket entry in 2006/10 ($\theta^{super}_{2,2015}$)	&-0.063***	&-0.038		\\
																						& (0.022)	&(0.023)	\\
				2015$\times$Supermarket entry in 2010/15 ($\theta^{super}_{3,2015}$)	&-0.013		&-0.024		\\
																						& (0.016)	&(0.017)	\\
				2010$\times$Outlet entry before 2006 ($\theta^{outlet}_{1,2010}$)		&0.015		&0.023		\\
																						& (0.020)	&(0.022)	\\
				2015$\times$Outlet entry before 2006 ($\theta^{outlet}_{1,2015}$)		&-0.004		&0.022		\\
																						& (0.009)	&(0.020)	\\
				2010$\times$Outlet entry in 2006/10 ($\theta^{outlet}_{2,2010}$)		&0.011		&-0.005		\\
																						& (0.023)	&(0.017)	\\
				2015$\times$Outlet entry in 2006/10 ($\theta^{outlet}_{2,2015}$)		&0.017		&0.014		\\
																						& (0.021)	&(0.019)	\\
				2015$\times$Outlet entry in 2010/15 ($\theta^{outlet}_{3,2015}$)		&0.001		&0.036*		\\
																						& (0.034)	&(0.021)	\\
				\textbf{Pre-treatment trends:}	&&\\ 
				2010$\times$Supermarket entry in 2010/15 ($\theta^{super}_{3,2010}$)	&-0.008		&-0.039		\\
																						& (0.027)	&(0.033)	\\
				2010$\times$Outlet entry in 2010/15 ($\theta^{outlet}_{3,2010}$)		&-0.005		&0.012		\\
																						& (0.018)	&(0.014)	\\
				\midrule
				Observations	&3,429	&	3,280		\\
				\(R^{2}\)   	&0.912	&	0.913		\\
				\bottomrule
			\end{tabular}
		\end{adjustbox}
		\begin{minipage}[c]{.95\textwidth}
			\footnotesize 
			\textit{NOTES:} Estimates of $\theta$ based on the estimation of equation (1) among pharmacies using random effects. Columns 1 takes the main competitors of pharmacy $i$ as its 3 nearest neighbors and column 2 considers all retailers within a 400-meter radius as main competitors. All models include year, drug, parish, and treatment group fixed-effects. Standard errors shown in parenthesis are clustered at the pharmacy level. $* p<0.10, ** p<0.05, *** p<0.01$.
		\end{minipage}
	}
\end{table}
\pagebreak
\newpage
\begin{table}
	\textbf{Remark: Our results are driven by the most spatially isolated pharmacies}
	\onehalfspacing
	\centering
	\caption{Results from estimating equation (1) among the most and least spatially isolated pharmacies in 2006}
	\label{AppendixIsolation}
	{
		\def\sym#1{\ifmmode^{#1}\else\(^{#1}\)\fi}
		\begin{adjustbox}{max width=\textwidth}
			\begin{tabular}{@{\extracolsep{4pt}}l*{4}{c}@{}}
				\toprule
				& \multicolumn{2}{c}{Most spatially isolated} & \multicolumn{2}{c}{Least spatially isolated}\\			
				\cline{2-3}\cline{4-5}
																	& 		3 nearest neighbors 	& 		400-meter radius 	& 		3 nearest neighbors 	& 	400-meter radius 		\\
																	& (1)&(2)&(3)&(4)\\
				\midrule
				\textbf{DID estimates:} &&&&\\ 
				2010$\times$Supermarket entry before 2006 ($\theta^{super}_{1,2010}$)	& -0.026**	&			&			&			\\
																	& (0.010)	&			&			&			\\
				2015$\times$Supermarket entry before 2006 ($\theta^{super}_{1,2015}$)	&-0.033**	&			&			&			\\
																	&  (0.015)	&			&			&			\\
				2010$\times$Supermarket entry in 2006/10 ($\theta^{super}_{2,2010}$)		&-0.071***	& -0.099***	& -0.058*	& -0.030***	\\
																	&  (0.022)	&(0.018)	&(0.030)	&(0.010)	\\
				2015$\times$Supermarket entry in 2006/10 ($\theta^{super}_{2,2015}$)		&-0.078***	& -0.074***	&-0.036*	&-0.013		\\
																	& (0.018)	&(0.024)	&(0.019)	&(0.009)	\\
				2015$\times$Supermarket entry in 2010/15 ($\theta^{super}_{3,2015}$)		&-0.033**	&-0.047		&-0.007		&-0.010		\\
																	&  (0.016)	&(0.036)	&(0.025)	&(0.019)	\\
				2010$\times$Outlet entry before 2006 ($\theta^{outlet}_{1,2010}$)			&0.008		&-0.026		&0.013		&0.076***	\\
																	& (0.025)	&(0.021)	&(0.021)	&(0.019)	\\
				2015$\times$Outlet entry before 2006 ($\theta^{outlet}_{1,2015}$)			& -0.003	&-0.015		&-0.010		&0.067***	\\
																	& (0.013)	&(0.015)	&(0.010)	&(0.021)	\\
				2010$\times$Outlet entry in 2006/10 ($\theta^{outlet}_{2,2010}$)			&-0.014		&-0.054***	&0.030		&0.032		\\
																	&  (0.026)	&(0.017)	&(0.030)	&(0.021)	\\
				2015$\times$Outlet entry in 2006/10 ($\theta^{outlet}_{2,2015}$)			&0.006		&-0.018		&0.003		&0.045**	\\
																	& (0.025) 	&(0.031)	&(0.033)	&(0.021)	\\
				2015$\times$Outlet entry in 2010/15 ($\theta^{outlet}_{3,2015}$)			&0.067		&0.076*		&-0.005		&0.026		\\
																	& (0.052)	&(0.039)	&(0.034)	&(0.023)	\\
				\textbf{Pre-treatment trends:}	&&&\\ 
				2010$\times$Supermarket entry in 2010/15 ($\theta^{super}_{3,2010}$)		&-0.041		&-0.008		&0.017		&-0.053		\\
																	& (0.032) 	&(0.020)	&(0.025)	&(0.046)	\\
				2010$\times$Outlet entry in 2010/15 ($\theta^{outlet}_{3,2010}$)			& -0.016	&-0.005		&-0.007		&0.020		\\
																	& (0.037) 	&(0.039)	&(0.019)	&(0.015)	\\
				\midrule
				Observations&	 1,257	& 924	&1,752	& 1,287	\\
				\(R^{2}\)   &	 0.921  &0.922	&0.918	& 0.919	\\
				\bottomrule
			\end{tabular}
		\end{adjustbox}
		\begin{minipage}[c]{\textwidth}
			\footnotesize 
			\textit{NOTES:} Estimates of $\theta$ based on the estimation of equation (1) among pharmacies located in areas where market structure is the most and the lest concentrated. Columns 1 and 3 take the main competitors of pharmacy $i$ as its 3 nearest neighbors and columns 2 and 4 consider all retailers within a 400-meter radius as main competitors. In columns 1 and 3 the sample was restricted to pharmacies whose walking time (in minutes) to their 3rd nearest competitor is above and the sample median in 2006, respectively. In columns 2 and 4 the sample was restricted to pharmacies whose number of competitors within a 400-meter radius in 2006 is below and above the sample median, respectively. All models include year, drug, and pharmacy fixed-effects. Standard errors shown in parenthesis are clustered at the pharmacy level. $* p<0.10, ** p<0.05, *** p<0.01$.
		\end{minipage}
	}
\end{table}
\pagebreak
\newpage
\begin{table}
	\textbf{Remark: Our results are robust to including all retailer types in the estimation}
	\onehalfspacing
	\centering
	\caption{Results from estimating equation (1) among all retailer types}
	\label{AppendixAllRetailerTypes}
	{
		\def\sym#1{\ifmmode^{#1}\else\(^{#1}\)\fi}
		\begin{adjustbox}{max width=1\textwidth}
			\begin{tabular}{l*{2}{c}}
				\toprule
				& 3 nearest neighbors & 400-meter radius \\		
				&(1)&(2)	\\
				\midrule
				\textbf{DID estimates:} &&\\ 
				2010$\times$Supermarket entry before 2006 ($\theta^{super}_{1,2010}$)	&-0.029***	&			\\
																	&(0.008)	&			\\
				2015$\times$Supermarket entry before 2006 ($\theta^{super}_{1,2015}$)	&-0.034**	&			\\
																	&(0.013)	&			\\
				2010$\times$Supermarket entry in 2006/10 ($\theta^{super}_{2,2010}$)		&-0.066***	& -0.076***	\\
																	&(0.019)	&(0.015)	\\
				2015$\times$Supermarket entry in 2006/10 ($\theta^{super}_{2,2015}$)		&-0.060***	&-0.038*	\\
																	&(0.022)	&(0.023)	\\
				2015$\times$Supermarket entry in 2010/15 ($\theta^{super}_{3,2015}$)		&-0.011		&-0.025		\\
																	&(0.016)	&(0.017)	\\
				2010$\times$Outlet entry before 2006 ($\theta^{outlet}_{1,2010}$)			&-0.008		&0.031		\\
																	&(0.027) 	&(0.022)	\\
				2015$\times$Outlet entry before 2006 ($\theta^{outlet}_{1,2015}$)			&0.000		&0.033*		\\
																	&(0.019)	&(0.019)	\\
				2010$\times$Outlet entry in 2006/10 ($\theta^{outlet}_{2,2010}$)			&0.008		&-0.006		\\
																	&(0.023)	&(0.017)	\\
				2015$\times$Outlet entry in 2006/10 ($\theta^{outlet}_{2,2015}$)			&0.019		&0.015		\\
																	&(0.021)	&(0.020)	\\
				2015$\times$Outlet entry in 2010/15 ($\theta^{outlet}_{3,2015}$)			& 0.003		&0.035*		\\
																	&(0.034) 	&(0.021)	\\
				\textbf{Pre-treatment trends:}	&&\\ 
				2010$\times$Supermarket entry in 2010/15 ($\theta^{super}_{3,2010}$)		&-0.011		&-0.040		\\
																	&(0.027) 	&(0.033)	\\
				2010$\times$Outlet entry in 2010/15 ($\theta^{outlet}_{3,2010}$)			&-0.008		&0.011		\\
																	&(0.018)	&(0.015)	\\
				\hline
				Observations &        3,851  & 3,280	\\
				\(R^{2}\)    &       0.905   & 0.913	\\
				\hline\hline
			\end{tabular}
		\end{adjustbox}
		\begin{minipage}[c]{1\textwidth}
			\footnotesize 
			\textit{NOTES:} Estimates of $\theta$ based on the estimation of equation (1) among all retailer types: traditional pharmacies, supermarkets and outlets. Column 1 takes the main competitors of retailer $i$ as its 3 nearest neighbors. Column 2 considers as main competitors of retailer $i$ all retailers located within a 400-meter radius. All models include year, drug, and retailer fixed-effects. Standard errors shown in parenthesis are clustered at the retailer level. $* p<0.10, ** p<0.05, *** p<0.01$.
		\end{minipage}
	}
\end{table}
\pagebreak
\newpage
\begin{table}
	\textbf{Remark: Our results are robust to restricting the estimation to pharmacies whose competitors are all in the control group}
		\onehalfspacing
		\centering
		\caption{Results from estimating equation (1) among pharmacies whose competitors are all in the control group}
		\label{Appendix2ndOrder}
		{
			\def\sym#1{\ifmmode^{#1}\else\(^{#1}\)\fi}
			\begin{adjustbox}{max width=.9\textwidth}
				\begin{tabular}{l*{2}{c}}
					\toprule
				& 3 nearest neighbors & 400-meter radius \\		
				&(1)	&(2) \\ 
				\midrule
				\textbf{DID estimates:} &&\\ 
					2010$\times$Supermarket entry before 2006 ($\theta^{super}_{1,2010}$)&-0.026***	&			\\
																	& (0.009)	&  			\\
					2015$\times$Supermarket entry before 2006 ($\theta^{super}_{1,2015}$)&-0.038***	&			\\
																	&(0.014) 	&  			\\	
					2010$\times$Supermarket entry in 2006/10 ($\theta^{super}_{2,2010}$) &-0.049**	& -0.073***	\\
																	&(0.020)	&  (0.015)	\\
					2015$\times$Supermarket entry in 2006/10 ($\theta^{super}_{2,2015}$) &-0.058***	&	-0.037	\\
																	&(0.020) 	&	(0.023)	\\
					2015$\times$Supermarket entry in 2010/15 ($\theta^{super}_{3,2015}$) &-0.015 	&  	-0.024	\\
																	&(0.017)	&	(0.018)	\\
					2010$\times$Outlet entry before 2006 ($\theta^{outlet}_{1,2010}$)     &-0.006 	&	0.034	\\
																	&(0.025) 	&  	(0.022)	\\
					2015$\times$Outlet entry before 2006 ($\theta^{outlet}_{1,2015}$)		&0.000		&   0.034*	\\
																	&(0.022)	& 	(0.019)	\\
					2010$\times$Outlet entry in 2006/10 ($\theta^{outlet}_{2,2010}$)      &0.011		& 	-0.003	\\
																	&(0.023)	& 	(0.017)	\\
					2015$\times$Outlet entry in 2006/10 ($\theta^{outlet}_{2,2015}$) 		&0.015		&	0.017	\\
																	&(0.021)	& 	(0.020)	\\
					2015$\times$Outlet entry in 2010/15 ($\theta^{outlet}_{3,2015}$) 		&-0.001		& 	0.0.37*	\\
																	&(0.028)	&	(0.021)	\\
					\textbf{Pre-treatment trends:}		&&\\ 
					2010$\times$Supermarket entry in 2010/15 ($\theta^{super}_{3,2010}$) &-0.022		&  	0.014	\\
																	&(0.023)	&	(0.015)	\\
					2010$\times$Outlet entry in 2010/15 ($\theta^{outlet}_{3,2010}$)		&-0.000		&	0.010	\\
																	&(0.017)	&	(0.015)	\\
					\midrule
					Observations    										&	2,455	& 	2,764	\\
					\(R^{2}\)  										&	0.915	& 	0.915	\\
					\bottomrule
				\end{tabular}
			\end{adjustbox}
			\begin{minipage}[c]{.9\textwidth}
				\footnotesize 
				\textit{NOTES:} Estimates of $\theta$ based on the estimation of equation (1) among pharmacies whose competitors are all in the control group. Column 1 takes the main competitors of pharmacy $i$ as its 3 nearest neighbors. Column 2 considers as main competitors of pharmacy $i$ all retailers located within a 400-meter radius. All models include year, drug, and pharmacy fixed-effects. Standard errors shown in parenthesis are clustered at the pharmacy level. $* p<0.10, ** p<0.05, *** p<0.01$.
			\end{minipage}
		}
\end{table}
\pagebreak
\newpage
\begin{table}
	\textbf{Remark: Our results are robust to restricting the estimation to a balanced panel of pharmacies}
	\onehalfspacing
	\centering
	\caption{Results from estimating equation (1) in a balanced panel of pharmacies}
	\label{AppendixBalanced}
	{
		\def\sym#1{\ifmmode^{#1}\else\(^{#1}\)\fi}
		\begin{adjustbox}{max width=.9\textwidth}
				\begin{tabular}{l*{2}{c}}
				\toprule
				& 3 nearest neighbors & 400-meter radius \\		
				&(1)	&(2)\\
				\midrule
				\textbf{DID estimates:} 						&			&			\\ 
				2010$\times$Supermarket entry before 2006 ($\theta^{super}_{1,2010}$)&-0.022***	&			\\
																&(0.008)	&			\\
				2015$\times$Supermarket entry before 2006 ($\theta^{super}_{1,2015}$)&-0.037***	&			\\
																&(0.013)	&			\\		
				2010$\times$Supermarket entry in 2006/10 ($\theta^{super}_{2,2010}$) &-0.046**	&-0.071***	\\
																&(0.020)	&(0.015)	\\
				2015$\times$Supermarket entry in 2006/10 ($\theta^{super}_{2,2015}$) &-0.057***	&-0.035		\\
																&(0.020)	&(0.023)	\\
				2015$\times$Supermarket entry in 2010/15 ($\theta^{super}_{3,2015}$) &-0.011		&-0.021		\\
																&(0.017)	&(0.019)	\\
				2010$\times$Outlet entry before 2006 ($\theta^{outlet}_{1,2010}$)     &-0.005		&0.039		\\
																&(0.025)	&(0.025)	\\
				2015$\times$Outlet entry before 2006 ($\theta^{outlet}_{1,2015}$)		&0.000		&0.038*		\\
																&(0.021)	&(0.021)	\\
				2010$\times$Outlet entry in 2006/10 ($\theta^{outlet}_{2,2010}$)      &0.014		&-0.011		\\
																&(0.023)	&(0.018)	\\
				2015$\times$Outlet entry in 2006/10 ($\theta^{outlet}_{2,2015}$) 		&0.016		&0.014		\\
																&(0.021)	&(0.020)	\\
				2015$\times$Outlet entry in 2010/15 ($\theta^{outlet}_{3,2015}$) 		&-0.000		&0.038*		\\
																&(0.028)	&(0.021)	\\
				\textbf{Pre-treatment trends:}		&&\\ 
				2010$\times$Supermarket entry in 2010/15 ($\theta^{super}_{3,2010}$) &-0.016		&-0.037		\\
																&(0.023)	&(0.034)	\\
				2010$\times$Outlet entry in 2010/15 ($\theta^{outlet}_{3,2010}$)		&0.002		&0.015		\\
																&(0.017)	&(0.015)	\\
				\midrule
				Observations    								&	2,265	&2,043		\\
				\(R^{2}\)  										&	0.923	&0.923		\\
				\bottomrule
			\end{tabular}
		\end{adjustbox}
		\begin{minipage}[c]{.9\textwidth}
			\footnotesize 
			\textit{NOTES:} Estimates of $\theta$ based on the estimation of equation (1) among pharmacies who are observed at all time periods (2006, 2010, and 2015). Column 1 takes the main competitors of pharmacy $i$ as its 3 nearest neighbors. Column 2 considers as main competitors of pharmacy $i$ all retailers located within a 400-meter radius. All models include year, drug, and pharmacy fixed-effects. Standard errors shown in parenthesis are clustered at the pharmacy level. $* p<0.10, ** p<0.05, *** p<0.01$.
		\end{minipage}
	}
\end{table}
\pagebreak
\newpage
\begin{table}
	\textbf{Remark: Our results are robust to including pharmacies experiencing multiple treatments in the estimation}
	\onehalfspacing
	\centering
	\caption{Results from estimating equation (1) with non-mutually exclusive treatments}
	\label{AppendixNonExclusive}
	{
		\def\sym#1{\ifmmode^{#1}\else\(^{#1}\)\fi}
		\begin{adjustbox}{max width=.9\textwidth}
		\begin{tabular}{l*{2}{c}}
			\toprule
			& 3 nearest neighbors & 400-meter radius \\		
			&(1)	&(2) \\
			\midrule
				\textbf{DID estimates:} 						&			&			\\ 
				2010$\times$Supermarket entry before 2006 ($\theta^{super}_{1,2010}$)&-0.027***	&			\\
																&(0.008)	&			\\	
				2015$\times$Supermarket entry before 2006 ($\theta^{super}_{1,2015}$)&-0.038***	&			\\
																&(0.013)	&			\\
				2010$\times$Supermarket entry in 2006/10 ($\theta^{super}_{2,2010}$)	&-0.064***	&-0.077***	\\
																&(0.019)	&(0.015)	\\
				2015$\times$Supermarket entry in 2006/10 ($\theta^{super}_{2,2015}$)	&-0.064***	& -0.040*	\\
																&(0.022)	&(0.023)	\\
				2015$\times$Supermarket entry in 2010/15 ($\theta^{super}_{3,2015}$)	&-0.018		&-0.061***	\\
																&(0.015)	&(0.021)	\\
				2010$\times$Outlet entry before 2006 ($\theta^{outlet}_{1,2010}$)		&0.013		&0.030		\\
																&(0.020)	& (0.022)	\\
				2015$\times$Outlet entry before 2006 ($\theta^{outlet}_{1,2015}$)		&-0.005		&0.031		\\
																&(0.010)	&(0.019)	\\
				2010$\times$Outlet entry in 2006/10 ($\theta^{outlet}_{2,2010}$)		&0.009		&-0.007		\\
																&(0.023)	&(0.017)	\\
				2015$\times$Outlet entry in 2006/10 ($\theta^{outlet}_{2,2015}$)		&0.015		&0.014		\\
																&(0.021)	&(0.020)	\\
				2015$\times$Outlet entry in 2010/15 ($\theta^{outlet}_{3,2015}$)		&-0.004		&0.017		\\     
																&(0.031)	& (0.019)	\\
				\textbf{Pre-treatment trends:}	&&\\ 
				2010$\times$Supermarket entry in 2010/15 ($\theta^{super}_{3,2010}$)	&-0.012		&-0.053**	\\
																&(0.024)	&(0.021)	\\
				2010$\times$Outlet entry in 2010/15 ($\theta^{outlet}_{3,2010}$)		&-0.010		&0.004		\\
																&(0.017)	&(0.014)	\\
				\midrule
				Observations       &	3,769	&3,679 	 \\
				\(R^{2}\)   		&	0.909	&  0.909 \\
				\bottomrule
			\end{tabular}
		\end{adjustbox}
		\begin{minipage}[c]{.9\textwidth}
			\footnotesize 
			\textit{NOTES:} Estimates of $\theta$ based on the estimation of equation (1) among pharmacies, without imposing mutually exclusivity of treatment groups. Column 1 takes the main competitors of pharmacy $i$ as its 3 nearest neighbors. Column 2 considers as main competitors of pharmacy $i$ all retailers located within a 400-meter radius. All models include year, drug, and pharmacy fixed-effects as well as interactions between different treatment groups. Standard errors shown in parenthesis are clustered at the pharmacy level. $* p<0.10, ** p<0.05, *** p<0.01$.
		\end{minipage}
	}
\end{table}
\pagebreak
\newpage
\begin{table}
	\textbf{Remark: Our results are robust to restricting the estimation to pharmacies whose main competitors do not exit the market}
	\onehalfspacing
	\centering
	\caption{Results from estimating equation (1) among pharmacies whose main competitors do not exit}
	\label{AppendixMainCompDoNotExit}
	{
		\def\sym#1{\ifmmode^{#1}\else\(^{#1}\)\fi}
		\begin{adjustbox}{max width=.9\textwidth}
			\begin{tabular}{l*{2}{c}}
				\toprule
				& 3 nearest neighbors & 400-meter radius \\		
				&(1)	&(2)\\
				\midrule
				\textbf{DID estimates:} 						&			&			\\ 
				2010$\times$Supermarket entry before 2006 ($\theta^{super}_{1,2010}$)&-0.023**	&			\\
																&(0.009)	&			\\	
				2015$\times$Supermarket entry before 2006 ($\theta^{super}_{1,2015}$)&-0.039***	&			\\
																&(0.014)	&			\\
				2010$\times$Supermarket entry in 2006/10 ($\theta^{super}_{2,2010}$)	&-0.125***	&-0.091***	\\
																&(0.007)	&(0.015)	\\
				2015$\times$Supermarket entry in 2006/10 ($\theta^{super}_{2,2015}$)	&-0.056***	&-0.046 	\\
																&(0.008)	&(0.028)	\\
				2015$\times$Supermarket entry in 2010/15 ($\theta^{super}_{3,2015}$)	&-0.031**	&0.007		\\
																&(0.015)	&(0.021)	\\
				2010$\times$Outlet entry before 2006 ($\theta^{outlet}_{1,2010}$)		&0.055***	&0.042**	\\
																&(0.007)	&(0.018)	\\
				2015$\times$Outlet entry before 2006 ($\theta^{outlet}_{1,2015}$)		&-0.013*	&0.037*		\\
																&(0.008)	&(0.021)	\\
				2010$\times$Outlet entry in 2006/10 ($\theta^{outlet}_{2,2010}$)		&-0.020		&-0.011		\\
																&(0.036)	&(0.018)	\\
				2015$\times$Outlet entry in 2006/10 ($\theta^{outlet}_{2,2015}$)		&0.013		&0.011		\\
																&(0.029)	& (0.021)	\\
				2015$\times$Outlet entry in 2010/15 ($\theta^{outlet}_{3,2015}$)		&-0.059		&0.024  	\\     
																&(0.046)	&(0.021) 	\\
				\textbf{Pre-treatment trends:}	&&\\ 
				2010$\times$Supermarket entry in 2010/15 ($\theta^{super}_{3,2010}$)	&-0.068		&-0.027		\\
																&(0.050)	&(0.030)	\\
				2010$\times$Outlet entry in 2010/15 ($\theta^{outlet}_{3,2010}$)		&-0.012		& 0.002 	\\
																&(0.016)	&(0.016)	\\
				\midrule
				Observations       &	1,975	&  2,631  \\
				\(R^{2}\)		   & 0.912		&  0.914 \\
				\bottomrule
			\end{tabular}
		\end{adjustbox}
		\begin{minipage}[c]{.9\textwidth}
			\footnotesize 
			\textit{NOTES:} Estimates of $\theta$ based on the estimation of equation (1) among pharmacies whose main competitors do not exit the market during the time horizon under analysis. Column 1 takes the main competitors of pharmacy $i$ as its 3 nearest neighbors. Column 2 considers as main competitors of pharmacy $i$ all retailers located within a 400-meter radius. All models include year, drug, and pharmacy fixed-effects. Standard errors shown in parenthesis are clustered at the pharmacy level. $* p<0.10, ** p<0.05, *** p<0.01$.
		\end{minipage}
	}
\end{table}
\pagebreak
\newpage
\begin{table}
		\textbf{Remark: Statistical significance is often lost when estimating our model in a PS-matched sample using local linear regression}
	\onehalfspacing
	\centering
	\caption{Results from estimating equation (1) in a PS-matched sample using local linear regression}
	\label{AppendixLocalLinearReg}
	{
		\def\sym#1{\ifmmode^{#1}\else\(^{#1}\)\fi}
		\begin{adjustbox}{max width=1\textwidth}
			\begin{tabular}{l*{2}{c}}
				\toprule
				& 3 nearest neighbors & 400-meter radius \\			
				&(1)&(2) \\
				\midrule
				\textbf{DID estimates:} 						&			&			\\ 			
				2010$\times$Supermarket entry in 2006/10 ($\theta^{super}_{2,2010}$)	&-0.055		&-0.053**	\\
																&(0.056)	&(0.026)	\\
				2015$\times$Supermarket entry in 2006/10 ($\theta^{super}_{2,2015}$)	&-0.080*	&-0.010 	\\
																&(0.048)	&(0.031)	\\
				2015$\times$Supermarket entry in 2010/15 ($\theta^{super}_{3,2015}$)	&-0.030		&0.008		\\
																&(0.044)	&(0.030)	\\
				2010$\times$Outlet entry in 2006/10 ($\theta^{outlet}_{2,2010}$)		&0.019		&0.011		\\
																&(0.028)	&(0.024)	\\
				2015$\times$Outlet entry in 2006/10 ($\theta^{outlet}_{2,2015}$)		&-0.001		&0.024		\\
																&(0.050)	& (0.027)	\\
				2015$\times$Outlet entry in 2010/15 ($\theta^{outlet}_{3,2015}$)		&-0.016		&0.060**  	\\     
																&(0.066)	&(0.024) 	\\
				\textbf{Pre-treatment trends:}	&&\\ 
				2010$\times$Supermarket entry in 2010/15 ($\theta^{super}_{3,2010}$)	&0.000		&0.021		\\
																&(0.045)	&(0.025)	\\
				2010$\times$Outlet entry in 2010/15 ($\theta^{outlet}_{3,2010}$)		&0.002		& 0.040* 	\\
																&(0.065)	&(0.021)	\\
				\midrule
				Observations    &	970		&  1,180  \\
				\(R^{2}\)   	& 0.913		&  0.904 \\
				\bottomrule
			\end{tabular}
		\end{adjustbox}
		\begin{minipage}[c]{1\textwidth}
			\footnotesize 
			\textit{NOTES:} Estimates of $\theta$ based on the estimation of equation (1) in a matched sample of pharmacies in the treated groups and pharmacies in the control group. Matching was done on propensity scores using local linear regression. Column 1 takes the main competitors of pharmacy $i$ as its 3 nearest neighbors. Column 2 considers as main competitors of pharmacy $i$ all retailers located within a 400-meter radius. All models include year, drug, and pharmacy fixed-effects. Standard errors shown in parenthesis are bootstrapped using 30 repetitions, drawn cross-sectionally at the pharmacy level in the original sample. $* p<0.10, ** p<0.05, *** p<0.01$.
		\end{minipage}
	}
\end{table}
\pagebreak
\newpage
\begin{table}
		\textbf{Remark: The statistical significance of ou results is robust to using two-way clustering by drug and pharmacy}
	\onehalfspacing
	\centering
	\caption{Results from estimating equation (1) with 2-way clustering of standard errors}
	\label{AppendixTwoWayCluster}
	{
		\def\sym#1{\ifmmode^{#1}\else\(^{#1}\)\fi}
		\begin{adjustbox}{max width=.9\textwidth}
			\begin{tabular}{l*{2}{c}}
				\toprule	
				& 		3 nearest neighbors	& 	400m radius 		\\
				&(1)&(2) \\ 
				\midrule
					\textbf{DiD estimates:}  & &\\
2010$\times$Supermarket entry before 2006 ($\theta^{super}_{1,2010}$)	&-0.027		&\\
																		&(0.023) 	&\\
2015$\times$Supermarket entry before 2006 ($\theta^{super}_{1,2015}$)	&-0.038**	&\\
																		&(0.015)	&\\
2010$\times$Supermarket entry in 2006/10 ($\theta^{super}_{2,2010}$)		&-0.064***	& -0.076** \\
													&(0.012)	& (0.019)   \\
2015$\times$Supermarket entry in 2006/10 ($\theta^{super}_{2,2015}$)		&-0.064***	& -0.038** \\
													&(0.012) 	&(0.013)   \\
2015$\times$Supermarket entry in 2010/15 ($\theta^{super}_{3,2015}$)		&-0.015 	&-0.025   \\
													& (0.010) 	& (0.013)   \\
2010$\times$Outlet entry before 2006 ($\theta^{outlet}_{1,2010}$)			&0.013 		&0.031   \\
													& (0.009)	&	(0.018)   \\
2015$\times$Outlet entry before 2006 ($\theta^{outlet}_{1,2015}$)			&	-0.005	& 	 0.033** \\
													&(0.005) 	&  (0.011)   \\
2010$\times$Outlet entry in 2006/10 ($\theta^{outlet}_{2,2010}$)			&0.009		&-0.006   \\
													&(0.022)	&	 (0.013)   \\
2015$\times$Outlet entry in 2006/10 ($\theta^{outlet}_{2,2015}$)			&0.015		&  0.015   \\
													& (0.015) 	&(0.016)   \\
2015$\times$Outlet entry in 2010/15 ($\theta^{outlet}_{3,2015}$)			&-0.001		& 0.035   \\
													&	(0.030) &	(0.019)   \\
\textbf{Pre-treatment trends:} 						&			&\\
2010$\times$Supermarket entry in 2010/15 ($\theta^{super}_{3,2010}$)		&-0.009		& -0.040   \\
												&(0.024) 	&	 (0.031)   \\
2010$\times$Outlet entry in 2010/15 ($\theta^{outlet}_{3,2010}$)			&-0.007		& 0.011   \\
													& (0.021)	&  	(0.016)   \\
\hline
Observations   	    								&3,429		&3,280\\
\(R^{2}\)  											& 0.912		& 0.919\\
\hline\hline
\end{tabular}
		\end{adjustbox}
		\begin{minipage}[c]{.9\textwidth}
			\footnotesize 
			\textit{NOTES:} Estimates of $\theta$ based on the estimation of equation (1) among traditional pharmacies. In column 1 the main competitors of pharmacy $i$ are its 3 nearest neighbors. In column 2 the main competitors of pharmacy $i$ are the retailers located with a 400-meter radius. All specifications include year, drug, and pharmacy fixed-effects. Standard errors are shown in parenthesis are clustered at the pharmacy and drug level. * \(p<0.1\), ** \(p<0.05\), *** \(p<0.01\)
		\end{minipage}
	}
\end{table}
\pagebreak
\newpage
\begin{table}
	\textbf{\onehalfspacing Remark: We find no evidence that experiencing non-pharmacy entry makes pharmacies more likely to exit the market before the next data collection round}
	\centering
	\doublespacing
	\caption{Does experiencing non-pharmacy entry make pharmacies more likely to exit next period?}
	\label{Exit}
	{
		\def\sym#1{\ifmmode^{#1}\else\(^{#1}\)\fi}
		\begin{adjustbox}{max width=\textwidth}
			\begin{tabular}{@{\extracolsep{4pt}}l*{5}{c}}
				\toprule
				& \multicolumn{2}{c}{Number of nearest neighbors ($N$)} &	\multicolumn{3}{c}{Radius ($R$)}\\
				\cline{2-3}\cline{4-6}
				&  	4 	& 	5 		& 400m		& 600m	 	& 800m 	\\
				&(1)&(2)&(3)&(4)&(5) \\ 
				\midrule
				Supermarket entry before 2006		&		& 			& 			&			&		\\
				&		&			&			&			&		\\
				Supermarket entry in 2006/10 		&		&		 	&			& -0.132	&-0.033	\\
				&		&			&			&(0.0123)	&(0.101)\\
				Outlet entry before 2006  			&-0.137	& 0.071		&	0.006	&0.095		&0.042	\\
				&(0.135)& (0.130) 	&(0.099)	&(0.073)	&(0.096)\\
				Outlet entry in 2006/10		 		&-0.143	& -0.109 	&-0.128		&-0.121		&-0.145*\\
				&(0.111)& (0.091)  	&(0.086)	&(0.085)	&(0.086)\\			
				\midrule
				Observations    					&380	& 356   	& 368		& 328		& 265	\\
				\bottomrule
			\end{tabular}
		\end{adjustbox}\singlespacing
		\begin{minipage}[c]{\textwidth}
			\footnotesize 
			\textit{NOTES:} Marginal effects from a logit regression of a binary variable equaling 1 for pharmacies that exited the market before the next round of data collection and 0 otherwise, on treatment group indicators, parish fixed-effects, and year fixed-effects. Columns 1 and 2 take the main competitors of pharmacy $i$ as its $N$ nearest neighbors, with $N$=4 and $N$=5, respectively. For $N$=1,2,3 there is not enough variation to estimate the model because none of pharmacies experiencing non-pharmacy entry among 1,2, and 3 nearest competitors exits the market. Columns 3, 4, and 5 take all retailers located within a 400, 600, and 800-meter radius as main competitors of pharmacy $i$. Regardless of the definition of main competitors used, no pharmacies experiencing supermarket entry among their main competitors before 2006 exited the market so the corresponding coefficients cannot be estimated. Similarly, when using $N=4$, $N=5$, and $R=400$, none of the pharmacies that experienced entry of a supermarket among their main competitors between 2006 and 2010 exited the market so these coefficients cannot be estimated either. All models include year and parish fixed-effects. Standard errors shown in parenthesis are clustered at the pharmacy level. $* p<0.10, ** p<0.05, *** p<0.01$.
		\end{minipage}
	}
\end{table} 
\clearpage
\renewcommand{\thesection}{S4}
\section{Results for other definitions of main competitors}\label{AppendixAlternativeMeasures}
\textbf{Remark: Enlarging the set of main competitors of a pharmacy (by including a larger number of nearest neighbors or increasing the radius distance) yields few statistically significant price effects, suggesting competition in the OTC market is fairly localized. }
\begin{longtable}{llccc}
	\caption{Sample composition for alternative definitions of main competitors}\\
		\hline
		Main competitors &		Group				& 2006 & 2010 & 2015 \\
		\hline
		\endfirsthead
		\multicolumn{5}{c}%
		{\tablename\ \thetable\ -- \textit{Continued from previous page}} \\
		\hline 	Main competitors &		Group				& 2006 & 2010 & 2015 \\
		\hline
		\endhead
		\hline \multicolumn{5}{r}{\textit{Continued on next page}} \\
		\endfoot
		\hline
		\endlastfoot
		\label{AppendixGroupsAlt}
		\multirow{5}{*}{Nearest neighbor}			&	Control Group 	&190	&258	&234	\\		
		&Supermarket entry before 2006 									&0 		&0  	&0 		\\	
		&Supermarket entry in 2006/10 									&4		&4	 	&4 		\\
		&Supermarket entry in 2010/15 									&4		&4	 	&4 		\\
		&Outlet entry before 2006	 									&8		&8		&8		\\
		&Outlet entry in 2006/10 										&10		&10		&10		\\
		&Outlet entry in 2010/15 										&15		&15		&15		\\
		&Total															&231	&299	&275	\\
		\midrule		
		\multirow{5}{*}{2 nearest neighbors}		&	Control Group 	&167 	&235 	&212  	\\
		&Supermarket entry before 2006 									&1		&1		&1		\\		
		&Supermarket entry in 2006/10 									&3 		&3  	&3 		\\
		&Supermarket entry in 2010/15 									&8		&8 		&8 		\\
		&Outlet entry before 2006	 									&9		&9		&9		\\	
		&Outlet entry in 2006/10 										&8 		&8 		&8  	\\
		&Outlet entry in 2010/15 										&9  	&9  	&9  	\\ 
		&Total	pharmacies												&205	&273	&250	\\
		\midrule		
		\multirow{5}{*}{4 nearest neighbors}		&	Control Group 	&138 	&207 	&185  	\\
		&Supermarket entry before 2006 									&3		&3		&3		\\		
		&Supermarket entry in 2006/10 									&5 		&5  	&5 		\\
		&Supermarket entry in 2010/15 									&19		&19 	&19 	\\
		&Outlet entry before 2006	 									&13		&12		&12		\\	
		&Outlet entry in 2006/10 										&10 	&10 	&9  	\\
		&Outlet entry in 2010/15 										&18  	&18  	&18  	\\ 
		&Total	pharmacies												&206	&274	&251	\\
		\pagebreak
		\multirow{5}{*}{5 nearest neighbors}		&	Control Group 	&109 	&179 	&159  	\\
		&Supermarket entry before 2006 									&0		&0		&0		\\		
		&Supermarket entry in 2006/10 									&5 		&5  	&5 		\\
		&Supermarket entry in 2010/15 									&18		&18 	&18 	\\
		&Outlet entry before 2006	 									&10		&8		&7		\\	
		&Outlet entry in 2006/10 										&14 	&14 	&12  	\\
		&Outlet entry in 2010/15 										&18  	&18  	&18  	\\ 
		&Total	pharmacies												&174	&242	&219	\\
		\midrule	
		\multirow{5}{*}{600m radius}				&	Control Group 	& 94 	& 166 	& 150 	\\
		&Supermarket entry before 2006									& 1 	& 1 	& 1 	\\
		&Supermarket entry in 2006/10									& 9 	& 9 	& 8 	\\
		&Supermarket entry in 2010/15 									& 12 	& 12 	& 12 	\\
		&Outlet entry before 2006										& 13 	& 9 	& 7 	\\
		&Outlet entry in 2006/10 										& 17 	& 17 	& 14 	\\
		&Outlet entry in 2010/15 										& 12 	& 12 	& 12 	\\ 
		&Total pharmacies												&158	&226	&204	\\
		\midrule
		\multirow{5}{*}{800m radius}				&	Control Group 	& 68 	& 141 	& 129 	\\
		&Supermarket entry before 2006									& 0 	& 0 	& 0 	\\
		&Supermarket entry in 2006/10									& 9 	& 9 	& 7 	\\
		&Supermarket entry in 2010/15 									& 8 	& 8 	& 8 	\\
		&Outlet entry before 2006										& 12 	& 7 	& 6 	\\
		&Outlet entry in 2006/10 										& 21 	& 21 	& 18 	\\
		&Outlet entry in 2010/15 										& 10 	& 10 	& 10 	\\ 
		&Total pharmacies												&128	&196	&178	\\
		\bottomrule
\end{longtable}
	\hspace{.6cm}\begin{minipage}[c]{.85\textwidth}
	\footnotesize \textit{NOTES:} The table shows the number of pharmacies included in the estimation sample, for alternative definitions of main competitors of a pharmacy: the $N$ nearest neighbors with $N$=1,2,4,5 in the top four panels, and the retailers located within a radius $R$ of 600 and 800 meters in the two bottom panels. The lower number of pharmacies in the control group in 2006 is a consequence of missing price data for that year, as discussed in Section 3. In addition, the number of pharmacies used in the estimation sample changes with the definition of main competitors because we are focusing on samples of pharmacies for which each treatment is mutually exclusive. Thus, a longer radius (or more nearest neighbors) means higher chances that a pharmacy falls into more than one treatment group and is excluded from the analysis. 
\end{minipage}
\pagebreak
\newpage
\begin{longtable}{lcccc}
	\caption{Testing for differences at baseline for alternative definitions of main competitors}\\
	\hline
	Variable & Control & Eventually Treated & Difference & P-value \\
	\hline
	\endfirsthead
	\multicolumn{5}{c}%
	{\tablename\ \thetable\ -- \textit{Continued from previous page}} \\
	\hline 	Variable & Control & Eventually Treated & Difference & P-value \\
	\hline
	\endhead
	\hline \multicolumn{5}{r}{\textit{Continued on next page}} \\
	\endfoot
	\hline
	\endlastfoot
	\label{AppendixGroupDifferencesAlt}
			\textit{Main competitors: nearest neighbor} & & & &\\
			Price \textit{Aspirina 500mg} (\EUR{})					&3.041		&2.873		&0.167*		&0.018	\\	
			Price \textit{C\^{e}gripe} (\EUR{}) 					&4.292		&4.273		&0.019		&0.745	\\
			Price \textit{Trifene200} (\EUR{})	 					&3.326		&3.271		&0.055		&0.428	\\		
			Price \textit{Meboca\'{i}na Forte} (\EUR{}) 			&4.664		&4.582		&0.082		&0.295	\\	
			Price \textit{Tantum Verde} (\EUR{})		 			&4.970		&4.864		&0.107		&0.309	\\			
			Avg distance to nearest neighbor (km)	 				&0.309		&0.434		&-0.125*	&0.059	\\
			Avg time to nearest neighbor (min) 				&3.729		&5.077		&-1.348		&0.120	\\		
			Population in census block (as of 2001)	 				&609.516	&698.308	&-88.792	&0.124	\\
			\midrule
			\multicolumn{5}{l}{\textit{Main competitors: 2 nearest neighbors}} \\
			Price \textit{Aspirina 500mg} (\EUR{})					&3.030		&3.045		&-0.015			&0.772	\\	
			Price \textit{C\^{e}gripe} (\EUR{}) 					&4.302		&4.273		&0.019			&0.745	\\
			Price \textit{Trifene200} (\EUR{})	 					&3.336		&3.268		&0.069			&0.167	\\		
			Price \textit{Meboca\'{i}na Forte} (\EUR{}) 			&4.663		&4.635		&0.028*			&0.062	\\	
			Price \textit{Tantum Verde} (\EUR{})		 			&4.972		&4.899		&0.073			&0.037	\\			
			Avg distance to 2 nearest neighbors (km)	 			&0.154		&0.188		&-0.034			&0.142	\\
			Avg time to 2 nearest neighbors (min) 			&4.406		&5.357		&-0.951			&0.128	\\		
			Population in census block (as of 2001)	 				&598.024	&723.286	&-125.262***	&0.002	\\
			\midrule
			\multicolumn{5}{l}{\textit{Main competitors: 4 nearest neighbors}} \\
			Price \textit{Aspirina 500mg} (\EUR{})					&3.036		&2.997		&0.040		&0.321	\\	
			Price \textit{C\^{e}gripe} (\EUR{}) 					&4.314		&4.224		&0.089**	&0.013	\\
			Price \textit{Trifene200} (\EUR{})	 					&3.415		&3.307		&0.035		&0.411	\\		
			Price \textit{Meboca\'{i}na Forte} (\EUR{}) 			&4.671		&4.667		&0.004		&0.931	\\	
			Price \textit{Tantum Verde} (\EUR{})		 			&4.979		&4.918		&0.061		&0.356	\\			
			Avg distance to 4 nearest neighbors (km)	 			&0.311		&0.323		&-0.012		&0.717	\\
			Avg time to 4 nearest neighbors (min) 			&5.796		&5.860		&-0.064		&0.920	\\		
			Population in census block (as of 2001)	 				&591.058	&662.233	&-71.175**	&0.040	\\
			\pagebreak
			\multicolumn{5}{l}{\textit{Main competitors: 5 nearest neighbors}} \\
			Price \textit{Aspirina 500mg} (\EUR{})					&3.033		&3.013		&0.020		&0.588	\\	
			Price \textit{C\^{e}gripe} (\EUR{}) 					&4.325		&4.260		&0.065*		&0.063	\\
			Price \textit{Trifene200} (\EUR{})	 					&3.340		&3.326		&0.014		&0.732	\\		
			Price \textit{Meboca\'{i}na Forte} (\EUR{}) 			&4.681		&4.697		&-0.015		&0.725	\\	
			Price \textit{Tantum Verde} (\EUR{})		 			&4.993		&4.940		&0.053		&0.418	\\			
			Avg distance to 5 nearest neighbors (km)	 			&0.510		&0.512		&-0.002		&0.966	\\
			Avg time to 5 nearest neighbors (min) 			&6.385		&6.249		&0.136		&0.836	\\		
			Population in census block (as of 2001)	 				&588.156	&618.763	&-30.608	&0.340	\\
			\midrule
			\multicolumn{5}{l}{\textit{Main competitors: 600-meter radius}} \\
			Price \textit{Aspirina 500mg} (\EUR{})					& 3.022	& 3.019	& 0.002		& 0.958	\\
			Price \textit{C\^{e}gripe} (\EUR{})						& 4.321 & 4.238	& 0.084*	& 0.052	\\
			Price \textit{Trifene200} (\EUR{})						& 3.337 & 3.299	& 0.039		& 0.382	\\
			Price \textit{Meboca\'{i}na Forte} (\EUR{})				& 4.666	& 4.678	& -0.012	& 0.811	\\
			Price \textit{Tantum Verde} (\EUR{})					& 4.987	& 4.915	& 0.072		& 0.308 \\
			Number of retailers within radius 						& 10.376& 7.108	& 3.268***	& 0.002	\\ 
			Population in Census section (as of 2001)				&594.101&651.243&-57.142	&0.142	\\
			\midrule
			\multicolumn{5}{l}{\textit{Main competitors: 800-meter radius}} \\ 
			Price \textit{Aspirina 500mg} (\EUR{})					& 3.008	& 3.027	& 0.019		& 0.688	\\
			Price \textit{C\^{e}gripe} (\EUR{})						& 4.310 & 4.253	& 0.057		& 0.224	\\
			Price \textit{Trifene200} (\EUR{})						& 3.324 & 3.306	& 0.018		& 0.697	\\
			Price \textit{Meboca\'{i}na Forte} (\EUR{})				& 4.657	& 4.673	& -0.016	& 0.761	\\
			Price \textit{Tantum Verde} (\EUR{})					& 4.977	& 4.884	& 0.093		& 0.244 \\
			Number of retailers within radius 						& 14.153& 10.448& 3.705**	& 0.010	\\ 
			Population in Census section (as of 2001)				&588.329&653.103&-64.774	&0.151	\\\bottomrule
\end{longtable}
\begin{minipage}[c]{1\textwidth}
	\footnotesize \textit{NOTES:} The table conveys the mean of several variables of interest in 2006 for several alternative definitions of main competitors. In the top four panels, the main competitors of a pharmacy are its $N$ nearest neighbors, with $N$=1,2,4,5, respectively. In the two bottom panels, the main competitors of a pharmacy are all retailers located inside a 600 and 800-meter radius, respectively. For each panel, the first column reports averages across pharmacies belonging to the control group. The second column reports averages across pharmacies which were not yet treated in 2006, but will eventually face the entry of a non-pharmacy amongst their main competitors, thus grouping together pharmacies facing the entry of a supermarket or an outlet either between 2006 and 2010, or between 2010 and 2015. Pharmacies already treated in 2006 is not accounted for in this table because they are not observed prior to treatment. Column 3 computes the difference of columns 1 and 2, and column 4 shows the corresponding two-sided p-value.
\end{minipage}
\pagebreak
\newpage
\begin{table}
	\onehalfspacing
	\centering
	\caption{Results from estimating equation (1) with alternative definitions of main competitors}
	\label{AppendixBaselineAlt}
	{
		\def\sym#1{\ifmmode^{#1}\else\(^{#1}\)\fi}
		\begin{adjustbox}{max width=\textwidth}
			\begin{tabular}{@{\extracolsep{4pt}}l*{6}{c}@{}}
				\toprule
				& \multicolumn{4}{c}{Number of nearest neighbors} & \multicolumn{2}{c}{Radius} \\
				\cline{2-5}\cline{6-7}
				& 1 & 2 & 4 & 5 & 600m & 800m \\
				&(1)&(2)&(3)&(4)&(5)&(6)\\
				\midrule
				\textbf{DID estimates:} &&&&&\\ 
				2010$\times$Supermarket entry before 2006 ($\theta^{super}_{1,2010}$)	&			&-0.038***	&-0.037***	&			&-0.036***	&			\\
																						&			&(0.005)	&(0.006)	&			&(0.007)	&			\\
				2015$\times$Supermarket entry before 2006 ($\theta^{super}_{1,2015}$)	&			&-0.023***	&-0.023***	&			&-0.020***	&			\\
																						& 			&(0.005)	&(0.006)	&			&(0.008)	&			\\
				2010$\times$Supermarket entry in 2006/10 ($\theta^{super}_{2,2010}$)	&-0.063**	&-0.094***	&-0.082***	&-0.049		&-0.022		&-0.037		\\
																						&(0.027)	&(0.016)	&(0.023)	&(0.031)	&(0.026)	&(0.032)	\\
				2015$\times$Supermarket entry in 2006/10 ($\theta^{super}_{2,2015}$) 	&-0.062**	&-0.095***	&-0.050*	&-0.044*	&-0.038*	&-0.030		\\
																						&(0.028)	&(0.017)	&(0.028)	&(0.032)	&(0.020)	&(0.023)	\\
				2015$\times$Supermarket entry in 2010/15 ($\theta^{super}_{3,2015}$) 	&-0.035*	&-0.037***	&0.029		&-0.028**	&-0.010		&-0.045*	\\
																						&(0.020)	&(0.012)	&(0.018)	&(0.015)	&(0.021)	&(0.023)	\\
				2010$\times$Outlet entry before 2006 ($\theta^{outlet}_{1,2010}$)		&0.007		&-0.016		&0.044**	&0.046***	&0.014		&-0.024		\\
																						&(0.016)	&(0.024)	&(0.018)	&(0.014)	&(0.021)	&(0.022)	\\
				2015$\times$Outlet entry before 2006 ($\theta^{outlet}_{1,2015}$) 		&0.001		&-0.025		&0.008		&0.016		&0.030		&0.029		\\
																						&(0.019)	&(0.023)	&(0.021)	&(0.020)	&(0.021)	&(0.036)	\\
				2010$\times$Outlet entry in 2006/10 ($\theta^{outlet}_{2,2010}$)		&-0.017**	&-0.034		&-0.015		&-0.005		&-0.002		&0.007		\\
																						&(0.007)	&(0.023)	&(0.029)	&(0.025)	&(0.018)	&(0.016)	\\
				2015$\times$Outlet entry in 2006/10 ($\theta^{outlet}_{2,2015}$)		&0.031***	&-0.027		&-0.001		&0.028		&0.012		&0.009		\\
																						&(0.005)	&(0.020)	&(0.024)	&(0.020)	&(0.018)	&(0.015)	\\
				2015$\times$Outlet entry in 2010/15 ($\theta^{outlet}_{3,2015}$)		& 0.003		&-0.014		&-0.018		&-0.004		&0.005		&-0.007		\\
																						&(0.053)	&(0.033)	&(0.024)	&(0.019)	&(0.022)	&(0.022)	\\
				\textbf{Pre-treatment trends:}	&&&&&\\ 
				2010$\times$Supermarket entry in 2010/15 ($\theta^{super}_{3,2010}$)	&-0.022		&-0.026		&-0.027		&-0.027		&0.002		&-0.038		\\
																						&(0.022)	&(0.026)	&(0.023)	&(0.019)	&(0.029)	&(0.033)	\\
				2010$\times$Outlet entry in 2010/15 ($\theta^{outlet}_{3,2010}$)		&-0.053***	&-0.017		&-0.003		&-0.000		&-0.000		&-0.012		\\
																						&(0.020)	&(0.018)	&(0.012)	&(0.011)	&(0.017)	&(0.016)	\\
				\midrule	
				Observations      & 3,709	&3,624	&3,309	&3,160	&2,925	&2,497	\\
				\(R^{2}\) 		  &0.910	&0.911	&0.912	&0.913	&0.911	&0.914	\\
				\bottomrule
			\end{tabular}
		\end{adjustbox}
		\begin{minipage}[c]{\textwidth}
			\footnotesize 
			\textit{NOTES:} Estimates of $\theta$ based on the estimation of equation (1) using alternative measures of main competitors. Columns 1 to 4 take the main competitors of pharmacy $i$ as its $N$ nearest neighbors, with $N=1,2,4,5$, respectively. Columns 5 and 6 consider all retailers located within a radius of 600 and 800 meters, respectively, as main competitors. All models include year, drug, and pharmacy fixed-effects. Standard errors shown in parenthesis are clustered at the pharmacy level. $* p<0.10, ** p<0.05, *** p<0.01$.
		\end{minipage}
	}
\end{table}
\pagebreak
\newpage
\begin{table}
	\onehalfspacing
	\centering
	\caption{Results from estimating equation (1) among the most spatially isolated pharmacies in 2006}
	{
		\def\sym#1{\ifmmode^{#1}\else\(^{#1}\)\fi}
		\begin{adjustbox}{max width=\textwidth}
			\begin{tabular}{@{\extracolsep{4pt}}l*{6}{c}@{}}
				\toprule
				& \multicolumn{4}{c}{Number of nearest neighbors} & \multicolumn{2}{c}{Radius} \\
				\cline{2-5}\cline{6-7}
				& 1 & 2 & 4 & 5 & 600m & 800m \\
				&(1)&(2)&(3)&(4)&(5)&(6)\\
				\midrule
				\textbf{DID estimates:} &&&&&\\ 
				2010$\times$Supermarket entry before 2006 ($\theta^{super}_{1,2010}$)&			&-0.032***	&-0.034***	&			& -0.042***	&			\\
					 											&			&(0.008)	& (0.009)	&			&(0.009)	&			\\
				2015$\times$Supermarket entry before 2006 ($\theta^{super}_{1,2015}$)& 			&-0.025***	&-0.020*	&			&-0.027**	&			\\
																&			&(0.008)	&(0.010)	&			&(0.011)	&			\\
				2010$\times$Supermarket entry in 2006/10 ($\theta^{super}_{2,2010}$)	&  			&-0.070***	&-0.102***	&			&-0.059**	&-0.058**	\\
																&			&(0.009)	&(0.020)	&			&(0.027)	&(0.027)	\\
				2015$\times$Supermarket entry in 2006/10 ($\theta^{super}_{2,2015}$)	& -0.058** 	&-0.116***	&-0.077***	&-0.55*		&-0.049**	&-0.043**	\\
																& (0.028)	&(0.010)	&(0.021)	&(0.032)	&(0.022)	&(0.019)	\\
				2015$\times$Supermarket entry in 2010/15 ($\theta^{super}_{3,2015}$)	&-0.061**	&-0.045***	&-0.029*	&-0.056**	&-0.038		&0.040*		\\
																&(0.029)	&(0.016)	&(0.016)	&(0.025)	&(0.034)	&(0.023)	\\
				2010$\times$Outlet entry before 2006 ($\theta^{outlet}_{1,2010}$)		& -0.029	&0.035***	&0.028**	&-0.055**	&-0.006		&0.030*		\\
																&(0.027)	&(0.013)	&(0.014)	&(0.025)	&(0.030)	&(0.018)	\\
				2015$\times$Outlet entry before 2006 ($\theta^{outlet}_{1,2015}$) 	& 0.037**	&0.019		&-0.012		&0.031**	&-0.027**	&0.096		\\
																&(0.016)	&(0.031)	&(0.016)	&(0.013)	&(0.013)	&(0.062)	\\
				2010$\times$Outlet entry in 2006/10 ($\theta^{outlet}_{2,2010}$)		& 0.032		&-0.025		&-0.023		&-0.005		&-0.050**	&0.001		\\
																&(0.040)	&(0.026)	&(0.028)	&(0.034)	&(0.023)	&(0.028)	\\
				2015$\times$Outlet entry in 2006/10 ($\theta^{outlet}_{2,2015}$)		&-0.012		&-0.015		&-0.006		&0.023		&-0.017		&0.028		\\
																& (0.009)	&(0.024)	&(0.027)	&(0.031)	&(0.025)	&(0.022)	\\
				2015$\times$Outlet entry in 2010/15 ($\theta^{outlet}_{3,2015}$)		&  0.131***	&0.059		&-0.093***	&-0.067*	&0.020		&-0.070		\\
																&(0.009)	&(0.052)	&(0.026)	&(0.035)	&(0.077)	&(0.047)	\\
				\textbf{Pre-treatment trends:}	&&&&&\\ 
				2010$\times$Supermarket entry in 2010/15 ($\theta^{super}_{3,2010}$)	&-0.040***	&-0.035		&-0.040		&-0.050		&-0.050		&-0.033		\\
																& (0.012)	&(0.037)	&(0.028)	&(0.047)	&(0.064)	&(0.042)	\\
				2010$\times$Outlet entry in 2010/15 ($\theta^{outlet}_{3,2010}$)		& -0.091***	&-0.014		&-0.010		&-0.032		&-0.034		&-0.035***	\\
																&(0.008)	&(0.037)	&(0.009)	&(0.032)	&(0.056)	&(0.012)	\\
				\midrule
				Observations      & 1,288 	&1,292	& 1,137	& 903	& 933	& 733 	\\
				\(R^{2}\) 		  & 0.916	&0.919	&0.921	&0.921	& 0.914	&0.922 	\\
				\bottomrule
			\end{tabular}
		\end{adjustbox}
		\begin{minipage}[c]{\textwidth}
			\footnotesize 
			\textit{NOTES:} Estimates of $\theta$ based on the estimation of equation (1) among pharmacies located in areas where market structure is the most concentrated (ie. closest to a monopoly). Columns 1 to 4 take the main competitors of pharmacy $i$ as its $N$ nearest neighbors, with $N=1,2,4,5$, respectively. Columns 5 and 6 consider all retailers located within a radius of 600 and 800 meters, respectively, as main competitors. In columns 1 to 4 the samples were restricted to pharmacies whose walking time (in minutes) to their $N$th nearest neighbor is above the sample mean in 2006. In columns 5 and 6 the samples were restricted to pharmacies whose number of competitors within the relevant radius in 2006 is below the sample median for the relevant radius distance. All models include year, drug, and pharmacy fixed-effects. Standard errors shown in parenthesis are clustered at the pharmacy level. $* p<0.10, ** p<0.05, *** p<0.01$.
		\end{minipage}
	}
\end{table}
\pagebreak
\newpage
\begin{table}
	\onehalfspacing
	\centering
	\caption{Results from estimating equation (1) among the least spatially isolated pharmacies in 2006}
	{
		\def\sym#1{\ifmmode^{#1}\else\(^{#1}\)\fi}
		\begin{adjustbox}{max width=\textwidth}
	\begin{tabular}{@{\extracolsep{4pt}}l*{6}{c}@{}}
		\toprule
		& \multicolumn{4}{c}{Number of nearest neighbors} & \multicolumn{2}{c}{Radius} \\
		\cline{2-5}\cline{6-7}
		& 1 & 2 & 4 & 5 & 600m & 800m \\
		&(1)&(2)&(3)&(4)&(5)&(6) \\
		\midrule
				\textbf{DID estimates:} &&&&&&\\ 
				2010$\times$Supermarket entry before 2006 ($\theta^{super}_{1,2010}$)	&			&			&			&			&			&			\\
																	&			&			&			&			&			&			\\
				2015$\times$Supermarket entry before 2006 ($\theta^{super}_{1,2015}$)	&			&			&			&			&			&			\\
																	&			&			&			&			&			&			\\
				2010$\times$Supermarket entry in 2006/10 ($\theta^{super}_{2,2010}$)		&			&			& -0.086**	&			&0.040		& 0.008		\\
																	&			&			&(0.034)	&			&(0.036)	&(0.074)	\\
				2015$\times$Supermarket entry in 2006/10 ($\theta^{super}_{2,2015}$)		&			&			&-0.028		&			&-0.044		&0.015		\\
																	&			&			&(0.025)	&			&(0.038)	&(0.038)	\\
				2015$\times$Supermarket entry in 2010/15 ($\theta^{super}_{3,2015}$)		&-0.048***	&-0.031		&-0.032		& -0.019	&-0.025		&-0.056		\\
																	&(0.009)	&(0.023)	&(0.022)	&(0.022)	&(0.031)	&(0.050)	\\
				2010$\times$Outlet entry before 2006 ($\theta^{outlet}_{1,2010}$)			&-0.036*	&-0.041		&0.047**	& 0.065***	&0.025		&-0.023		\\
																	&(0.018)	&(0.032)	&(0.020)	&(0.021)	&(0.033)	&(0.023)	\\
				2015$\times$Outlet entry before 2006 ($\theta^{outlet}_{1,2015}$)			&-0.004		&-0.053**	&0.013		&0.050*		&0.062***	&0.019		\\
																	&(0.009)	&(0.021)	&(0.023)	&(0.026)	&(0.019)	&(0.038)	\\
				2010$\times$Outlet entry in 2006/10 ($\theta^{outlet}_{2,2010}$)			&			&-0.057		&-0.011		&0.018		&0.042*		&0.009		\\
																	&			&(0.036)	&(0.042)	&(0.031)	&(0.024)	&(0.021)	\\
				2015$\times$Outlet entry in 2006/10 ($\theta^{outlet}_{2,2015}$)			&			&-0.078***	&-0.018		&0.043*		&0.037		&-0.014		\\
																	&			&(0.019)	&(0.035)	&(0.024)	&(0.026)	&(0.022)	\\
				2015$\times$Outlet entry in 2010/15 ($\theta^{outlet}_{3,2015}$)			&-0.072***	&-0.054		&-0.023		&0.001		&0.001		&0.008		\\
																	&(0.009)	&(0.034)	&(0.024)	&(0.023)	&(0.024)	&(0.024)	\\
				\textbf{Pre-treatment trends:}	&&&&&&\\ 	
				2010$\times$Supermarket entry in 2010/15 ($\theta^{super}_{3,2010}$)		&0.053***	&0.026*		&-0.021		&0.018		& 0.003		&-0.042		\\
																	&(0.009)	&(0.013)	&(0.021)	&(0.025)	&(0.040)	&(0.055)	\\
				2010$\times$Outlet entry in 2010/15 ($\theta^{outlet}_{3,2010}$)			&-0.013		&-0.018		&-0.005		&0.006		&0.008		&0.012		\\
																	&(0.009)	&(0.020)	& (0.012)	&(0.015)	&(0.020)	&(0.020)	\\
				\midrule
				Observations       	&1,102	& 1,497	&1,856	& 1,099	&924	&760	\\
				\(R^{2}\)  			&0.908	&0.915	&0.919	& 0.919	&0.925	&0.926	\\
				\bottomrule
			\end{tabular}
		\end{adjustbox}
		\begin{minipage}[c]{\textwidth}
			\footnotesize 
			\textit{NOTES:}	Estimates of $\theta$ based on the estimation of equation (1) among pharmacies located in areas where market structure is the least concentrated (ie. furthest from a monopoly). Columns 1 to 4 take the main competitors of pharmacy $i$ as its $N$ nearest neighbors, with $N=1,2,4,5$, respectively. Columns 5 and 6 consider all retailers located within a radius of 600 and 800 meters, respectively, as main competitors. In columns 1 to 4 the samples were restricted to pharmacies whose walking time (in minutes) to their $N$th nearest neighbor is below the sample mean in 2006. In columns 5 and 6 the samples were restricted to pharmacies whose number of competitors within the relevant radius in 2006 is above the sample median for the relevant radius distance. All models include year, drug, and pharmacy fixed-effects. Standard errors shown in parenthesis are clustered at the pharmacy level. $* p<0.10, ** p<0.05, *** p<0.01$.
		\end{minipage}
	}
\end{table}
\pagebreak
\newpage
\begin{table}
	\onehalfspacing
	\centering
	\caption{Results from estimating equation (1) among all retailer types}
	{
		\def\sym#1{\ifmmode^{#1}\else\(^{#1}\)\fi}
			\begin{adjustbox}{max width=\textwidth}
			\begin{tabular}{@{\extracolsep{4pt}}l*{6}{c}@{}}
				\toprule
				& \multicolumn{4}{c}{Number of nearest neighbors} & \multicolumn{2}{c}{Radius} \\
				\cline{2-5}\cline{6-7}
				& 1 & 2 & 4 & 5 & 600m & 800m \\
				&(1)&(2)&(3)&(4)&(5)&(6) \\ 
				\midrule
				\textbf{DID estimates:} &&&&&&\\ 
				2010$\times$Supermarket entry before 2006 ($\theta^{super}_{1,2010}$)	&  			&-0.039***	&-0.041***	&			&     -0.036***	&   		\\
																	& 			&	(0.006)	&	(0.006)	&			&  	(0.007) 	&			\\	
				2015$\times$Supermarket entry before 2006 ($\theta^{super}_{1,2015}$)	& 		 	&-0.020***	&-0.022***	&			&   -0.020***	&			\\
																	& 			&	(0.006)	&	(0.006)	&			& 	(0.008) 	&			\\
				2010$\times$Supermarket entry in 2006/10 ($\theta^{super}_{2,2010}$)		& -0.064**	&-0.096***	&-0.123***	&-0.053*	&     -0.022	&   -0.037 	\\
																	&(0.027)	&	(0.016)	&	(0.037)	&	(0.031)	& 	(0.026) 	& (0.032) 	\\
				2015$\times$Supermarket entry in 2006/10 ($\theta^{super}_{2,2015}$)		& -0.058** 	&-0.092***	&	-0.107*	&	-0.042*	&     -0.038*	&   -0.030 	\\
																	&	(0.028)	&	(0.017)	&	(0.056)	&	(0.023)	& (0.020) 		& (0.023)	\\
				2015$\times$Supermarket entry in 2010/15 ($\theta^{super}_{3,2015}$)		&  -0.032	&-0.034***	&	-0.027	&	-0.026*	&     -0.010   	&   -0.045* \\
																	&  (0.021)	&	(0.012)	&	(0.018)	&	(0.015)	&	 (0.021) 	& (0.023)	\\
				2010$\times$Outlet entry before 2006 ($\theta^{outlet}_{1,2010}$)			& 	0.006	&	-0.025	&	0.012	&0.043***	&     0.014  	&   -0.024  \\
																	&  (0.016)	&	(0.024)	&	(0.030)	&	(0.014)	& (0.021) 		& (0.022)	\\
				2015$\times$Outlet entry before 2006 ($\theta^{outlet}_{1,2015}$)			& 	0.004	&	-0.018	&	-0.004	&	0.018	&     0.030 	&   0.029   \\
																	&	(0.019)	&	(0.023)	&	(0.024)	&	(0.020)	& (0.021) 		& (0.036)	\\
				2010$\times$Outlet entry in 2006/10 ($\theta^{outlet}_{2,2010}$)			&	-0.003	&	-0.029	&	-0.019	&	-0.004	&     -0.002 	&	0.007   \\
																	&	(0.014)	&	(0.021)	&	(0.029)	&	(0.024)	& (0.018) 		& (0.016)	\\
				2015$\times$Outlet entry in 2006/10 ($\theta^{outlet}_{2,2015}$)			&0.041***	&	-0.020	&	0.001	&	0.032*	&  	   0.012   	&  	0.009   \\
																	&(0.009)	&	(0.020)	&	(0.024)	&	(0.019)	&	 (0.018) 	& (0.015)	\\
				2015$\times$Outlet entry in 2010/15 ($\theta^{outlet}_{3,2015}$)			&	0.006	&	-0.010	&	-0.016	&	-0.002	&     0.005		&   -0.007  \\     
																	&	(0.053)	&	(0.033)	&	(0.024)	&	(0.020)	& (0.022) 		& (0.022)	\\
				\textbf{Pre-treatment trends:}	&&&&&&\\ 
				2010$\times$Supermarket entry in 2010/15 ($\theta^{super}_{3,2010}$)		&-0.023		&	-0.027	&	-0.031	&	-0.030	&     -0.000	&   -0.038  \\
																	&	(0.022)	&	(0.026)	&	(0.023)	&	(0.019)	& (0.017) 		& (0.033) 	\\
				2010$\times$Outlet entry in 2010/15 ($\theta^{outlet}_{3,2010}$)			& -0.054***	&	-0.018	&	-0.006	&	-0.004	&     0.008		&	-0.012 	\\
																	& (0.020)	&	(0.018)	&	(0.012)	&	(0.012)	& (0.020) 		& (0.016)	\\
				\midrule
				Observations       & 4,141	&4,056	&3,716	&3,542	&     2,925	&    2,497   \\
				\(R^{2}\)   & 0.904	&0.904	&0.905	& 0.906	&     0.911 &    0.914  	 \\
				\bottomrule
			\end{tabular}
		\end{adjustbox}
		\begin{minipage}[c]{\textwidth}
			\footnotesize 
			\textit{NOTES:} Estimates of $\theta$ based on the estimation of equation (1) among all retailer types: traditional pharmacies, supermarkets and outlets. Columns 1 to 4 take the main competitors of pharmacy $i$ as its $N$ nearest neighbors, with $N=1,2,4,5$, respectively. Columns 5 and 6 consider all retailers located within a radius of 600 and 800 meters, respectively, as main competitors. All models include year, drug, and pharmacy fixed-effects. Standard errors shown in parenthesis are clustered at the retailer level. $* p<0.10, ** p<0.05, *** p<0.01$.
		\end{minipage}
	}
\end{table}
\pagebreak
\newpage
\begin{table}
	\onehalfspacing
	\centering
	\caption{Results from estimating equation (1) among pharmacies whose competitors are all in the control group}
	{
		\def\sym#1{\ifmmode^{#1}\else\(^{#1}\)\fi}
		\begin{adjustbox}{max width=\textwidth}
			\begin{tabular}{@{\extracolsep{4pt}}l*{6}{c}@{}}
				\toprule
				& \multicolumn{4}{c}{Number of nearest neighbors} & \multicolumn{2}{c}{Radius} \\
				\cline{2-5}\cline{6-7}
				& 1 & 2 & 4 & 5 & 600m & 800m \\
				&(1)&(2)&(3)&(4)&(5)&(6) \\ 
				\midrule
				\textbf{DID estimates:} &&&&&&\\ 	
				2010$\times$Supermarket entry before 2006 ($\theta^{super}_{1,2010}$)&			&-0.036***	&-0.054***	&			& -0.030*** &			\\
																&			&(0.006)	&(0.019)	&			& (0.009) 	&			\\
				2015$\times$Supermarket entry before 2006 ($\theta^{super}_{1,2015}$)&			&-0.022***	&-0.033*	&			&	-0.022**& 			\\
																&			&(0.006)	&(0.018)	&			& (0.010) 	&			\\
				2010$\times$Supermarket entry in 2006/10 ($\theta^{super}_{2,2010}$) &-0.064**	&-0.093***	&-0.059***	&-0.048		& -0.017 	& -0.038	\\
																& (0.027)	&(0.017)	&(0.022)	&(0.032)	& (0.026) 	& (0.034)  	\\
				2015$\times$Supermarket entry in 2006/10 ($\theta^{super}_{2,2015}$) & -0.063**	&-0.094***	&-0.057**	&-0.048**	& -0.040* 	& -0.034 	\\
																& (0.028)	&(0.018)	&(0.025)	&(0.024)	& (0.021) 	& (0.026)  	\\
				2015$\times$Supermarket entry in 2010/15 ($\theta^{super}_{3,2015}$) & -0.037*	&-0.036***	&-0.005		&-0.031**	& -0.012 	&-0.049* 	\\
																&(0.021)	&(0.013)	&(0.020)	&(0.016)	& (0.022) 	& (0.026)  	\\
				2010$\times$Outlet entry before 2006 ($\theta^{outlet}_{1,2010}$)     & 0.006		&-0.015		&0.024		&0.047***	& 0.020 	& -0.025   	\\
																& (0.016)	&(0.024)	&(0.021)	&(0.016)	& (0.021) 	& (0.024) 	\\
				2015$\times$Outlet entry before 2006 ($\theta^{outlet}_{1,2015}$)		& -0.001	&-0.024		&0.010		& 0.013		&  0.028 	& 0.025    	\\
																&(0.019)	&(0.023)	&(0.021)	& (0.021)	& (0.022) 	& (0.038) 	\\
				2010$\times$Outlet entry in 2006/10 ($\theta^{outlet}_{2,2010}$)      & -0.018**	&-0.033		&-0.012		&-0.004		& 0.004 	& 0.006 	\\
																&(0.007)	&(0.023)	&(0.030)	& (0.025)	& (0.019) 	& (0.020)	\\
				2015$\times$Outlet entry in 2006/10 ($\theta^{outlet}_{2,2015}$) 		&0.029***	&-0.025		&0.003		&0.024		&  0.010 	& 0.005 	\\
																& (0.006)	&(0.021)	&(0.024)	& (0.025)	& (0.018) 	& (0.020)  	\\
				2015$\times$Outlet entry in 2010/15 ($\theta^{outlet}_{3,2015}$) 		&	0.001 	&-0.013		&0.001		&-0.008 	&  0.003 	& -0.013 	\\
																& 	(0.053)	&(0.034)	&(0.020)	&(0.020)	& (0.022) 	& (0.020)  	\\
				\textbf{Pre-treatment trends:}		&&&&&&\\ 
				2010$\times$Supermarket entry in 2010/15 ($\theta^{super}_{3,2010}$) & 	-0.023	&-0.025		&-0.025		&-0.025		&  0.008	& -0.039 	\\
																& 	(0.022)	&(0.026)	&(0.015)	& (0.015)	& (0.029) 	& (0.035)  	\\
				2010$\times$Outlet entry in 2010/15 ($\theta^{outlet}_{3,2010}$)		& -0.053***	&-0.015		&0.001		&0.001		&  0.006 	& 0.005	   	\\
																& 	(0.020)	&(0.018)	&(0.013)	& (0.013)	& (0.018) 	& (0.020) 	\\
				\hline
				Observations    										& 3,246	&	2,849	&1,858	&1,712	& 1,875  	& 1,486		\\
				\(R^{2}\)  										& 0.911	&	0.910	&0.912	&0.918	& 0.913     & 0.909		\\
				\bottomrule
			\end{tabular}
		\end{adjustbox}
		\begin{minipage}[c]{1\textwidth}
			\footnotesize 
			\textit{NOTES:} Estimates of $\theta$ based on the estimation of equation (1) among pharmacies whose competitors are all in the control group. Columns 1 to 4 take the main competitors of pharmacy $i$ as its $N$ nearest neighbors, with $N=1,2,4,5$, respectively. Columns 5 and 6 consider all retailers located within a radius of 600 and 800 meters, respectively, as main competitors. All models include year, drug, and pharmacy fixed-effects. Standard errors shown in parenthesis are clustered at the pharmacy level. $* p<0.10, ** p<0.05, *** p<0.01$.
		\end{minipage}
	}
\end{table}
\pagebreak
\newpage
\begin{table}
	\onehalfspacing
	\centering
	\caption{Results from estimating equation (1) in a balanced panel of pharmacies}
	{
		\def\sym#1{\ifmmode^{#1}\else\(^{#1}\)\fi}
		\begin{adjustbox}{max width=\textwidth}
		\begin{tabular}{@{\extracolsep{4pt}}l*{6}{c}@{}}
		\toprule
		& \multicolumn{4}{c}{Number of nearest neighbors} & \multicolumn{2}{c}{Radius} \\
		\cline{2-5}\cline{6-7}
		& 1 & 2 & 4 & 5 & 600m & 800m \\
		&(1)&(2)&(3)&(4)&(5)&(6)\\
		\midrule
				\textbf{DID estimates:} &&&&&&\\ 	
				2010$\times$Supermarket entry before 2006 ($\theta^{super}_{1,2010}$)&			&-0.034***	&-0.052***	&			& -0.031*** & 			\\
																&			&(0.005)	& (0.019)	&			& (0.007) 	& 			\\
				2015$\times$Supermarket entry before 2006 ($\theta^{super}_{1,2015}$)&			&-0.023***	&0.033*		&			&-0.019**	& 			\\
																&			&(0.006)	&(0.018)	&			& (0.009) 	&			\\
				2010$\times$Supermarket entry in 2006/10 ($\theta^{super}_{2,2010}$) &-0.060**	&-0.090***	&-0.057***	&-0.041		& -0.035 	& -0.033	\\
																&(0.027)	&(0.016)	& (0.021)	&(0.031)	& (0.022) 	& (0.029)  	\\
				2015$\times$Supermarket entry in 2006/10 ($\theta^{super}_{2,2015}$) & -0.060**	&-0.095***	& -0.057**	&-0.041*	& -0.045** 	& -0.029 	\\
																&(0.028)	&(0.018)	& (0.024)	&(0.024)	& (0.018) 	& (0.021)  	\\
				2015$\times$Supermarket entry in 2010/15 ($\theta^{super}_{3,2015}$) &-0.034* 	&-0.034***	& -0.004	&-0.023		& -0.017 	&-0.044* 	\\
																& (0.021)	&(0.012)	& (0.019)	&(0.015)	& (0.021) 	& (0.023)  	\\
				2010$\times$Outlet entry before 2006 ($\theta^{outlet}_{1,2010}$)     & 0.010		&-0.013		& 0.025		&0.054***	& 0.032 	& -0.008 	\\
																& (0.016)	&(0.024)	& (0.021)	&(0.016) 	& (0.022) 	& (0.023) 	\\
				2015$\times$Outlet entry before 2006 ($\theta^{outlet}_{1,2015}$)		& 0.002		&-0.024		& 0.008		&0.019		&  0.037* 	& 0.035 	\\
																& (0.019)	&(0.023)	& (0.021)	&(0.021) 	& (0.037) 	\\
				2010$\times$Outlet entry in 2006/10 ($\theta^{outlet}_{2,2010}$)      & -0.014*	&-0.031		& 0.010		&0.027	 	& -0.012 	& -0.000 	\\
																& (0.007)	&(0.023)	&(0.025)	&(0.021)	& (0.019) 	& (0.016) 	\\
				2015$\times$Outlet entry in 2006/10 ($\theta^{outlet}_{2,2015}$) 		&0.032*** 	&-0.026		& 0.013		&0.043**	&  0.006 	& 0.003 	\\
																& (0.006)	&(0.021)	& (0.023)	&(0.019)	& (0.018) 	& (0.015)  	\\
				2015$\times$Outlet entry in 2010/15 ($\theta^{outlet}_{3,2015}$) 		& 0.005		&-0.013		& 0.001		&-0.001		&  0.006 	& -0.006 	\\
																& (0.053)	&(0.033)	& (0.022)	&(0.020)	& (0.022) 	& (0.022)  	\\
				\textbf{Pre-treatment trends:}	&&&&&&\\ 
				2010$\times$Supermarket entry in 2010/15 ($\theta^{super}_{3,2010}$) & -0.019	& -0.018	&-0.030		&-0.017 	&  0.000	& -0.031 	\\
																& (0.022)	& (0.026)	&(0.019)	&(0.020) 	& (0.028) 	& (0.034)  	\\
				2010$\times$Outlet entry in 2010/15 ($\theta^{outlet}_{3,2010}$)		&  -0.049**	& -0.013	&0.009		&0.009		&  0.005 	& -0.005	\\
																& (0.020)	& 	(0.018)	&(0.012)	&(0.012) 	& (0.017) 	& (0.016) 	\\
				\hline
				Observations    										&2,460		&2,385		&2,235		&1,923		& 1,698  	& 1,314		\\
				\(R^{2}\)  										& 0.912		&0.920		&0.921		&0.924	 	& 0.922     & 0.928		\\
				\hline\hline
			\end{tabular}
		\end{adjustbox}
		\begin{minipage}[c]{1\textwidth}
			\footnotesize 
			\textit{NOTES:} Estimates of $\theta$ based on the estimation of equation (1) among pharmacies who are observed at all time periods (2006, 2010, 2015). Columns 1 to 4 take the main competitors of pharmacy $i$ as its $N$ nearest neighbors, with $N=1,2,4,5$, respectively. Columns 5 and 6 consider all retailers located within a radius of 600 and 800 meters, respectively, as main competitors. All models include year, drug, and pharmacy fixed-effects. Standard errors shown in parenthesis are clustered at the pharmacy level. $* p<0.10, ** p<0.05, *** p<0.01$.
		\end{minipage}
	}
\end{table}
\pagebreak
\newpage
\begin{table}
	\onehalfspacing
	\centering
	\caption{Results from estimating equation (1) among pharmacies whose main competitors did not exit}
	{
		\def\sym#1{\ifmmode^{#1}\else\(^{#1}\)\fi}
			\begin{adjustbox}{max width=\textwidth}
			\begin{tabular}{@{\extracolsep{4pt}}l*{6}{c}@{}}
				\toprule
				& \multicolumn{4}{c}{Number of nearest neighbors} & \multicolumn{2}{c}{Radius} \\
				\cline{2-5}\cline{6-7}
				& 1 & 2 & 4 & 5 & 600m & 800m \\
				&(1)&(2)&(3)&(4)&(5)&(6)\\
				\midrule
				\textbf{DID estimates:} &&&&&&\\ 	
				2010$\times$Supermarket entry before 2006 ($\theta^{super}_{1,2010}$)&			&-0.035***	&-0.032***	&			&			&			\\
																&			&(0.006)	&(0.008)	&			&			&			\\
				2015$\times$Supermarket entry before 2006 ($\theta^{super}_{1,2015}$)&			&-0.024***	&-0.024***	&			&			&			\\
																& 			&(0.006)	&(0.007)	&			&			&			\\
				2010$\times$Supermarket entry in 2006/10 ($\theta^{super}_{2,2010}$)	& -0.060*	&-0.103***	&-0.126***	& -0.040	& -0.023	&-0.039		\\
																& (0.036)	&(0.019)	&(0.008)	&(0.038)	&(0.026)	&(0.032)	\\
				2015$\times$Supermarket entry in 2006/10 ($\theta^{super}_{2,2015}$)	& -0.041	&-0.082***	&-0.057***	& -0.027	&-0.039*	&-0.031		\\
																& (0.030)	&(0.019)	&(0.007)	&(0.024)	&(0.020)	&(0.023)	\\
				2015$\times$Supermarket entry in 2010/15 ($\theta^{super}_{3,2015}$)	& -0.034*	&-0.040***	&-0.050*	&-0.049*	&-0.017		&-0.060**	\\
																& (0.021)	&(0.014)	&(0.027)	&(0.026)	&(0.022)	&(0.023)	\\
				2010$\times$Outlet entry before 2006 ($\theta^{outlet}_{1,2010}$)		& 0.011		&0.046***	&			&			&0.027		&-0.025		\\
																& (0.031)	&(0.014)	&			&			&(0.021)	&(0.022)	\\
				2015$\times$Outlet entry before 2006 ($\theta^{outlet}_{1,2015}$)		&-0.028		&-0.045**	&			&			&0.043**	&0.028		\\
																& (0.017)	&(0.023)	&			&			&(0.020)	&(0.036)	\\
				2010$\times$Outlet entry in 2006/10 ($\theta^{outlet}_{2,2010}$)		& -0.016**	&-0.055*	&-0.022		&0.028		&-0.003		&0.005		\\
																& (0.007)	&(0.031)	&(0.036)	&(0.030)	&(0.018)	&(0.016)	\\
				2015$\times$Outlet entry in 2006/10 ($\theta^{outlet}_{2,2015}$)		& 0.032***	&-0.010		&0.012		&0.055***	&0.010		&0.008		\\
																& (0.006)	&(0.029)	&(0.029)	&(0.021)	&(0.018)	&(0.015)	\\
				2015$\times$Outlet entry in 2010/15 ($\theta^{outlet}_{3,2015}$)		&  0.004	&-0.022		&-0.005		&0.017		&-0.008		&-0.022		\\
																& (0.053)	&(0.047)	&(0.036)	&(0.031)	&(0.021)	&(0.019)	\\
				\textbf{Pre-treatment trends:}	&&&&&&\\ 		
				2010$\times$Treated with supermarket in 201015	& -0.021	&-0.042		&-0.070**	& -0.081***	&-0.006		&-0.053		\\
																& (0.022)	&(0.046)	&(0.029)	&(0.029)	&(0.030)	&(0.033)	\\
				2010$\times$Outlet entry in 2010/15 ($\theta^{outlet}_{3,2010}$)		& -0.052***	&-0.025		&-0.010		&0.001		&-0.005		&-0.018		\\
																& (0.020)	&(0.020)	&(0.013)	&(0.016)	&(0.018)	&(0.017)	\\
				\hline
				Observations       & 3,099	 	&2,448	& 1,532	& 1,242	& 2,675	& 2,412	\\
				\(R^{2}\)   &  0.910	&0.911	& 0.917	& 0.918	& 0.910	& 0.915 \\
				\bottomrule
			\end{tabular}
		\end{adjustbox}
		\begin{minipage}[c]{1\textwidth}
			\footnotesize 
			\textit{NOTES:} Estimates of $\theta$ based on the estimation of equation (1) among pharmacies whose main competitors do not exit the market during the time horizon under analysis. Columns 1 to 4 take the main competitors of pharmacy $i$ as its $N$ nearest neighbors, with $N=1,2,4,5$, respectively. Columns 5 and 6 consider all retailers located within a radius of 600 and 800 meters, respectively, as main competitors. All models include year, drug, and pharmacy fixed-effects. Standard errors shown in parenthesis are clustered at the pharmacy level. $* p<0.10, ** p<0.05, *** p<0.01$.
		\end{minipage}
	}
\end{table}
\pagebreak
\newpage
\begin{table}
	\onehalfspacing
	\centering
	\caption{Results from estimating equation (1) with non-mutually exclusive treatments}
	{
		\def\sym#1{\ifmmode^{#1}\else\(^{#1}\)\fi}
		\begin{adjustbox}{max width=1\textwidth}
		\begin{tabular}{@{\extracolsep{4pt}}l*{6}{c}@{}}
			\toprule
			& \multicolumn{4}{c}{Number of nearest neighbors} & \multicolumn{2}{c}{Radius} \\
			\cline{2-5}\cline{6-7}
			& 1 & 2 & 4 & 5 & 600m & 800m \\
			&(1)&(2)&(3)&(4)&(5)&(6)\\
			\midrule
			\textbf{DID estimates:} &&&&&&\\ 
				2010$\times$Supermarket entry before 2006 ($\theta^{super}_{1,2010}$)&			&-0.038*** 	&-0.036***	&-0.032		&-0.037***	& -0.052***	\\
																&			&(0.005) 	&(0.006)	&(0.024)	&(0.007)	&	(0.014)	\\	
				2015$\times$Supermarket entry before 2006 ($\theta^{super}_{1,2015}$)&			&-0.023*** 	&-0.021***	&-0.049***	&-0.021***	&-0.038*** 	\\
																&			&(0.005)	&(0.006)	&(0.019)	&(0.008) 	&(0.013) 	\\
				2010$\times$Supermarket entry in 2006/10 ($\theta^{super}_{2,2010}$)	&-0.063**	&-0.094*** 	&-0.081***	&-0.048		& -0.023 	&	-0.037	\\
																&(0.027)	&(0.016)	&(0.023)	&(0.031)	&  (0.026)	&(0.032)	\\
				2015$\times$Supermarket entry in 2006/10 ($\theta^{super}_{2,2015}$)	&-0.062**	&-0.095*** 	&-0.048*	&-0.041*	&-0.038* 	& -0.029  	\\
																&(0.028)	&(0.017)	&(0.028)	&(0.023)	&(0.020)	&(0.023) 	\\
				2015$\times$Supermarket entry in 2010/15 ($\theta^{super}_{3,2015}$)	&-0.035*	&-0.037*** 	&-0.008		&0.010		& -0.013 	&-0.040*  	\\
																&(0.020)	&(0.012)	&(0.020)	&(0.015)	&(0.018)	&(0.022)	\\
				2010$\times$Outlet entry before 2006 ($\theta^{outlet}_{1,2010}$)		&0.007		&-0.016	 	&0.044**	&0.048***	& 0.013 	&-0.023		\\
																&(0.016)	&(0.024) 	&(0.018)	&(0.014)	&(0.021)	&(0.022)	\\
				2015$\times$Outlet entry before 2006 ($\theta^{outlet}_{1,2015}$)		&0.001		&-0.025 	&0.010		&0.019		&0.029		& 0.030		\\
																&(0.019)	&(0.023) 	&(0.021)	&(0.020)	&(0.021) 	&(0.036) 	\\
				2010$\times$Outlet entry in 2006/10 ($\theta^{outlet}_{2,2010}$)		&-0.017**	&-0.034 	&-0.015		&-0.004		&-0.003		&0.007 		\\
																&(0.007)	&(0.023) 	&(0.029)	&(0.025)	& (0.018)	&(0.016) 	\\
				2015$\times$Outlet entry in 2006/10 ($\theta^{outlet}_{2,2015}$)		&0.031***	&-0.027 	&0.001		&0.031		& 0.012 	&0.010 		\\
																&(0.005)	&(0.020) 	&(0.024)	&(0.020)	&(0.017)	&(0.015) 	\\
				2015$\times$Outlet entry in 2010/15 ($\theta^{outlet}_{3,2015}$)		&0.003		&-0.014 	&0.001		&0.014		&   0.002	&-0.003 	\\     
																&(0.053)	&(0.033) 	&(0.023)	&(0.018)	& (0.019)	& (0.020) 	\\
				\textbf{Pre-treatment trends:}	&&&&&&\\ 
				2010$\times$Supermarket entry in 2010/15 ($\theta^{super}_{3,2010}$)	&-0.022		&-0.026 	&-0.027		&-0.022		&-0.007 	& -0.034 	\\
																&(0.022)	&(0.026) 	&(0.020)	&(0.017)	&(0.021)	&(0.023)	\\
				2010$\times$Outlet entry in 2010/15 ($\theta^{outlet}_{3,2010}$)		&-0.053***	&-0.014 	&-0.003		&0.004		& -0.009	&-0.008 	\\
																&(0.020)	&(0.033) 	&(0.012)	&(0.012)	& (0.016)	& (0.017) 	\\
				\midrule
				Observations       &3,769 		&	3,769 	&3,769 		&	3,769 	&      3,769 	&     3,769	\\
				\(R^{2}\)   & 0.908		& 0.909	 	&0.909		&	0.909	&       0.909   &       0.909 		 \\
				\bottomrule
			\end{tabular}
		\end{adjustbox}
		\begin{minipage}[c]{\textwidth}
			\footnotesize 
			\textit{NOTES:} Estimates of $\theta$ based on the estimation of equation (1) among pharmacies, without imposing mutually exclusivity of treatment groups. Columns 1 to 4 take the main competitors of pharmacy $i$ as its $N$ nearest neighbors, with $N=1,2,4,5$, respectively. Columns 5 and 6 consider all retailers located within a radius of 600 and 800 meters, respectively, as main competitors. All models include year, drug, and pharmacy fixed-effects as well as interactions between different treatment groups. Standard errors shown in parenthesis are clustered at the pharmacy level. $* p<0.10, ** p<0.05, *** p<0.01$.
		\end{minipage}
	}
\end{table}
\pagebreak
\newpage
\begin{table}
	\onehalfspacing
	\centering
	\caption{Results from estimating equation (1) with 2-way clustering of standard errors by drug and pharmacy}
	{
		\def\sym#1{\ifmmode^{#1}\else\(^{#1}\)\fi}
		\begin{adjustbox}{max width=1\textwidth}
			\begin{tabular}{l*{6}{c}}
				\toprule
				& \multicolumn{4}{c}{Number of nearest neighbors ($N$)} & \multicolumn{2}{c}{Radius}\\			
				& 		1 	& 		2 	&	4 		& 	5 	& 600m & 800m	\\
				\midrule
				\textbf{DiD estimates:}  & &&&&&\\
				2010$\times$Supermarket entry before 2006 ($\theta^{super}_{1,2010}$)	&			&-0.038**	&-0.037**	&    	&      -0.036**	&\\
				&			&(0.010)		&(0.011)	&		 &     (0.010) 	&\\
				2015$\times$Supermarket entry before 2006 ($\theta^{super}_{1,2015}$)	&			&-0.023		&-0.023		&     	&      -0.020 	&\\
				&			&(0.027)	&(0.028)	&	&     (0.030)  	&	\\
				2010$\times$Supermarket entry in 2006/10 ($\theta^{super}_{2,2010}$)		&-0.063**	&-0.094***	&-0.082***	&   -0.049 &      -0.022  	&      -0.037   \\
				&(0.017)	&(0.015) 		&(0.018)	&	(0.027) &     (0.026) &     (0.029)   \\
				2015$\times$Supermarket entry in 2006/10 ($\theta^{super}_{2,2015}$)		&-0.062**	&-0.095***	&-0.050		&   -0.044**&      -0.038** &      -0.030*  \\
				& (0.016) 	&(0.007)	&(0.024)	&  (0.011) 	&     (0.009)&     (0.013)   \\
				2015$\times$Supermarket entry in 2010/15 ($\theta^{super}_{3,2015}$)		&  -0.035	&-0.037***	&-0.029**	&  -0.028* &      -0.010 &      -0.045** \\
				&(0.040) 	&(0.008) 	&(0.009)	& (0.010) 	&     (0.016) &     (0.016)   \\
				2010$\times$Outlet entry before 2006 ($\theta^{outlet}_{1,2010}$)			&0.007		&-0.016		&	0.044**	&  0.046** &       0.014 &      -0.024   \\
				&(0.012)	&(0.021) 	&	(0.011) &(0.016) 	&     (0.021) &     (0.016)   \\
				2015$\times$Outlet entry before 2006 ($\theta^{outlet}_{1,2015}$)			&0.001		&-0.025		&0.008		&    0.016 &       0.030 &       0.029   \\
				&(0.011)	&(0.018)	& (0.012)	&  (0.015) 	&     (0.022)&     (0.033)   \\
				2010$\times$Outlet entry in 2006/10 ($\theta^{outlet}_{2,2010}$)			&-0.017** 	&-0.034		& -0.015  	&  -0.005  &      -0.002  &       0.007   \\
				&(0.009)	&(0.022)	&(0.029)	&  (0.028)	&     (0.014)&     (0.018)   \\
				2015$\times$Outlet entry in 2006/10 ($\theta^{outlet}_{2,2015}$)			&0.031*		&-0.027**	&-0.001		&    0.028 &       0.012	&       0.009   \\
				&(0.014)	&(0.009)	&	(0.020)	& (0.017)	&     (0.012)&     (0.008)   \\
				2015$\times$Outlet entry in 2010/15 ($\theta^{outlet}_{3,2015}$)			&0.003		&-0.014			&	-0.018	&   -0.004&       0.005	&      -0.007   \\
				&(0.054)	& (0.031)	&	(0.022) & (0.017) 	&     (0.017) 	&     (0.021)   \\
				\textbf{Pre-treatment trends:} 						& 			&			&			&				\\
				2010$\times$Supermarket entry in 2010/15 ($\theta^{super}_{3,2010}$)		&-0.022		&-0.026 	&-0.027		&   -0.027 &       0.002   &      -0.038   \\
				&(0.020)	&(0.022) 	&(0.020) 	&(0.017)	&     (0.026) &     (0.030)   \\
				2010$\times$Outlet entry in 2010/15 ($\theta^{outlet}_{3,2010}$)			&-0.053*	&-0.017		&	-0.003 	&   -0.000 &      -0.000 &      -0.012   \\
				&(0.024)	&(0.021) 	& (0.009)	&  (0.008) 	&     (0.014)&     (0.006)   \\
				\hline
				Observations   	    								& 	3,709	&3,624		&	3,309	&  3,160  & 2,925 &2,497\\
				\(R^{2}\)  											&  0.910 	&0.911		& 0.912		&   0.913 &       0.918 & 0.921\\
				\hline\hline
			\end{tabular}
		\end{adjustbox}
		\begin{minipage}[c]{1\textwidth}
			\footnotesize 
			\textit{NOTES:} Estimates of $\theta$ based on the estimation of equation (1) among traditional pharmacies. Columns 1 to 4 take the main competitors of pharmacy $i$ are its $N$ nearest neighbors, with $N=1,2,4,5$, respectively. Columns 5 and 6 consider all retailers located within a radius of 600 and 800 meters, respectively, as main competitors. All specifications include year, drug, and pharmacy fixed-effects. Standard errors are shown in parenthesis are clustered at the pharmacy and drug level. * \(p<0.1\), ** \(p<0.05\), *** \(p<0.01\)
		\end{minipage}
	}
\end{table}
\pagebreak
\newpage
	\begin{table}
		\onehalfspacing
		\centering
		\caption{Results from estimating equation (1) in PS-matched samples of pharmacies using single neighbor matching}
		{
			\def\sym#1{\ifmmode^{#1}\else\(^{#1}\)\fi}
			\begin{adjustbox}{max width=1\textwidth}
				\begin{tabular}{@{\extracolsep{4pt}}l*{6}{c}@{}}
					\toprule	
					& \multicolumn{4}{c}{Number of nearest neighbors ($N$)} 	& \multicolumn{2}{c}{Radius ($R$)} \\
					\cline{2-5}\cline{6-7}
					& 		1 	& 		2 	& 	4 		& 	5 		&	600m	&	800m	\\
					&(1)&(2)&(3)&(4)&(5)&(6)\\
					\midrule
					\textbf{DID estimates:} 						&			&			&			&			&			&			\\
					2010$\times$Supermarket entry in 2006/10 ($\theta^{super}_{2,2010}$)	&-0.060***	&-0.079***	&-0.037*	&-0.048		&-0.007		&-0.045		\\
					&(0.022)	& (0.025)	&(0.020)	&(0.041)	&(0.029)	&(0.030)	\\
					2015$\times$Supermarket entry in 2006/10 ($\theta^{super}_{2,2015}$)	&-0.055***	&-0.094***	&-0.038		&-0.048***	&-0.027		&-0.036		\\
					&(0.020)	&(0.027)	&(0.025)	&(0.018)	&(0.024)	&(0.024)	\\
					2015$\times$Supermarket entry in 2010/15 ($\theta^{super}_{3,2015}$)	&-0.029*	&-0.036***	&-0.017		&-0.032		&-0.001		&-0.039		\\
					&(0.015)	&(0.008)	&(0.015)	&(0.020)	&(0.029)	&(0.028)	\\
					2010$\times$Outlet entry in 2006/10 ($\theta^{outlet}_{2,2010}$)		&-0.015**	&-0.020		&0.029		&-0.004		&0.017		&-0.003		\\
					&(0.007)	&(0.021)	&(0.021)	&(0.027)	&(0.023)	&(0.022)	\\
					2015$\times$Outlet entry in 2006/10 ($\theta^{outlet}_{2,2015}$)		&0.037**	&-0.025		&0.011		&0.025		&0.025		&0.016		\\
					&(0.018)	&(0.020)	&(0.020)	&(0.022)	&(0.022)	&(0.024)	\\
					2015$\times$Outlet entry in 2010/15 ($\theta^{outlet}_{3,2015}$)		&0.009		&-0.012		&-0.012		&-0.005		&0.004		&-0.015		\\
					&	(0.062)	&(0.025)	&(0.022)	&(0.021)	&(0.025)	&(0.025)	\\
					\textbf{Pre-treatment trends:}	&&&&&&\\ 
					2010$\times$Supermarket entry in 2010/15 ($\theta^{super}_{3,2010}$)	&-0.020		&-0.011		&0.017		&-0.025		&0.013		&-0.051*	\\
					&(0.018)	& (0.025)	& (0.020)	&(0.023)	&(0.030)	&(0.028)	\\
					2010$\times$Outlet entry in 2010/15 ($\theta^{outlet}_{3,2010}$)		&-0.050**	&-0.002		&0.039***	&0.001		&0.012		&-0.029		\\
					&(0.023)	&(0.014)	&(0.007)	&(0.021)	&(0.027)	&(0.021)	\\
					\hline
					Observations       									&	390		&830		&	1,090	&	1,600	&1,400		&1,310		\\
					\(R^{2}\)   									&0.916		&0.905		&0.903		&0.913		&0.905		&0.933		\\
					\hline\hline
				\end{tabular}
			\end{adjustbox}
			\begin{minipage}[c]{1\textwidth}
				\footnotesize 
				\textit{NOTES:} Estimates of $\theta$ based on the estimation of equation (1) on a matched sample of pharmacies, with matching done on propensity scores using single nearest-neighbor matching. Columns 1 to 4 take the main competitors of pharmacy $i$ as its $N$ nearest neighbors, with $N=1,2,4,5$, respectively. Columns 5 and 6 consider all retailers located within a radius of 600 and 800 meters, respectively, as main competitors. All models include year, drug, and pharmacy fixed-effects. Standard errors shown in parenthesis are bootstrapped using 30 repetitions, drawn cross-sectionally at the pharmacy level in the original sample. $* p<0.10, ** p<0.05, *** p<0.01$.
			\end{minipage}
		}
	\end{table}
\pagebreak
\newpage
	\begin{table}
		\onehalfspacing
		\centering
		\caption{Results from estimating equation (1) in PS-matched samples of pharmacies using local linear regression}
		{
			\def\sym#1{\ifmmode^{#1}\else\(^{#1}\)\fi}
			\begin{adjustbox}{max width=1\textwidth}
				\begin{tabular}{@{\extracolsep{4pt}}l*{6}{c}@{}}
					\toprule
					& \multicolumn{4}{c}{Number of nearest neighbors ($N$)} 	& \multicolumn{2}{c}{Radius ($R$)} \\			
					& 		1 	& 		2 	& 	4 		& 	5 		& 600m		& 800m		\\
					&(1)&(2)&(3)&(4)&(5)&(6)\\
					\midrule
					\textbf{DID estimates:} 						&			&			&			&			&			&		\\
					2010$\times$Supermarket entry in 2006/10 ($\theta^{super}_{2,2010}$)	-0.060		&-0.074**	&-0.039		&-0.034		&-0.014		&-0.047		\\
					& (0.056)	&(0.037)	&(0.034)	&(0.041) 	&(0.030)	&(0.031)	\\
					2015$\times$Supermarket entry in 2006/10 ($\theta^{super}_{2,2015}$)	&-0.055		&-0.092		&-0.032		&-0.040**	&-0.027		&-0.044*	\\
					&(0.067)	&(0.057)	&(0.037)	&(0.019)	&(0.025)	&(0.026)	\\
					2015$\times$Supermarket entry in 2010/15 ($\theta^{super}_{3,2015}$)	&-0.029		&-0.034		&0.004		&-0.024		&-0.001		&-0.047*	\\
					&(0.065)	&(0.043)	&(0.033)	&(0.018)	&(0.026)	&(0.028)	\\
					2010$\times$Outlet entry in 2006/10 ($\theta^{outlet}_{2,2010}$)		&-0.015		&-0.014		&0.015		&0.003		&0.026		&-0.006		\\
					&(0.050)	&(0.053)	&(0.058)	&(0.026)	&(0.024)	&(0.023)	\\
					2015$\times$Outlet entry in 2006/10 ($\theta^{outlet}_{2,2015}$)		&0.037		&-0.024		&0.012		&0.034		&0.030		&0.009		\\
					&(0.051)	&(0.041)	&(0.039)	&(0.021)	&(0.022)	&(0.024)	\\	
					2015$\times$Outlet entry in 2010/15 ($\theta^{outlet}_{3,2015}$)		&0.009		&-0.010		&-0.017		&0.002		&0.004		&-0.022		\\
					&(0.062)	&(0.051)	&(0.027)	&(0.021)	&(0.025)	&(0.025)	\\ 
					\textbf{Pre-treatment trends:}	&&&&&&\\ 
					2010$\times$Supermarket entry in 2010/15 ($\theta^{super}_{3,2010}$)	&-0.020		&-0.006		&0.026		&-0.011		&0.013		&-0.054*	\\
					&(0.052)	&(0.046)	&(0.037)	&(0.024)	&(0.030)	&(0.028)	\\
					2010$\times$Outlet entry in 2010/15 ($\theta^{outlet}_{3,2010}$)		&-0.050		&0.003		&0.033		&0.015 		&-0.012		&-0.032		\\
					&(0.052)	&(0.044)	&(0.029)	&(0.021)	&(0.028)	&(0.022)	\\ 
					\hline
					Observations       									&390		&830		&1,030		&	1,560	&1,390		&1,580		\\
					\(R^{2}\)   									&0.916		&0.905		&0.904		&0.915		&0.905		&0.930		\\
					\hline\hline
				\end{tabular}
			\end{adjustbox}
			\begin{minipage}[c]{1\textwidth}
				\footnotesize 
				\textit{NOTES:} Estimates of $\theta$ based on the estimation of equation (1) on a matched sample of pharmacies, with matching done on propensity scores using local linear regression. Columns 1 to 4 take the main competitors of pharmacy $i$ as its $N$ nearest neighbors, with $N=1,2,4,5$, respectively. Columns 5 and 5 consider all retailers located within a radius of 600 and 800 meters, respectively, as main competitors. All models include year, drug, and pharmacy fixed-effects. Standard errors shown in parenthesis are bootstrapped using 30 repetitions, drawn cross-sectionally at the pharmacy level in the original sample. $* p<0.10, ** p<0.05, *** p<0.01$.
			\end{minipage}
		}
	\end{table}
\pagebreak
\newpage
\begin{table}
	\centering
	\caption{Results from the estimation of the reduced-form entry model}
	\begin{tabular}{cl*{2}{c}}
		\toprule
		Main Competitors&$\zeta({P_{t-1}})$ specification&\multicolumn{1}{c}{Supermarket}&\multicolumn{1}{c}{Outlet} \\
		\midrule
		\multirow{4}{*}{Nearest neighbor}&$P_{it-1}$	& -0.716     	& -1.937* 	\\
		&												&(1.647)	 	&(1.033)  	\\
		&$P_{it-1}$ relatively to average market price 	&-0.744      	&-2.075**   \\
		&												&(1.525) 		&(1.042)	\\
		\midrule
		\multirow{4}{*}{2 Nearest neighbors}&$P_{it-1}$ & -0.885     	&-0.154  	\\
		&												&(5.882)	 	&(0.649)  	\\
		&$P_{it-1}$ relatively to average market price 	&-0.802      	&-0.307		\\
		&												&(3.204) 		&(0.720)	\\
		\midrule
		\multirow{4}{*}{4 Nearest neighbors}&$P_{it-1}$ &-0.912**      	& -0.593 	\\
		&												&(0.448)	 	& (0.917) 	\\
		&$P_{it-1}$ relatively to average market price 	&-1.200***     	& -0.793  \\
		&												& (0.421)		&(1.537)	\\
		\midrule
		\multirow{4}{*}{5 Nearest neighbors}&$P_{it-1}$ &-0.724      	& -0.082 	\\
		&												&(0.615)	 	& (0.681) 	\\
		&$P_{it-1}$ relatively to average market price 	& -0.903     	& -0.194  \\
		&												& (0.579)		&(0.686)	\\
		\midrule
		\multirow{4}{*}{600m radius}& $P_{it-1}$ 									&  0.027 		&     0.214 \\
		&												&(0.912) 		& (0.749) 	\\ 
		& $P_{it-1}$ relatively to average market price &  -0.511   	& 0.140   	\\
		&															&  (0.803)		& (0.736) 	\\
		\midrule
		\multirow{4}{*}{800m radius}& $P_{it-1}$ 									&	-0.490  	&  -1.167   \\
		&															& (1.178) 		& (1.057) 	\\
		& $P_{it-1}$ relatively to average market price & -0.626 		&  -1.242  	\\
		&															& (1.068)		&	(1.034) \\
		\bottomrule
	\end{tabular}\singlespacing
	\begin{minipage}[c]{.95\textwidth}
		\footnotesize 
		\textit{NOTES:} Marginal effects of $\beta_1$ from RE logit estimation of equation (2), with dependent variable being an indicator for facing the entry of a supermarket (column 1) and an outlet (column 2). There are six panels, each corresponding to an alternative definition of main competitors of pharmacy $i$. In the top four panels, the main competitors of a pharmacy are its $N$ nearest neighbors, with $N$=1,2,4,5, respectively. In the two bottom panels, the main competitors of a pharmacy are the retailers located within a radius of 600 and 800 meters, respectively. In each of the panels, the first row tests whether pharmacy $i$ facing the entry of a supermarket/outlet among its main competitors depends on the prices it charged in the previous period, $\zeta({P_{t-1}})=P_{it-1}$. The corresponding figures can be interpreted as the percentage-point change in the probability of facing entry associated with a 1\% higher OTC bundle price in the previous period. The second row tests whether it depends on the lagged prices of pharmacy $i$ relatively to the average bundle price in the city of Lisbon. The corresponding figures can be interpreted as the percentage-point change associated with a 1-unit increase in the independent variable. Recall that our estimation sample differs according to how we define the set of main competitors of pharmacy $i$, so that a different number of observations is used to obtain each marginal effect shown on the table. Standard errors shown in parenthesis are clustered at the pharmacy level. $* p<0.10, ** p<0.05, *** p<0.01$.
	\end{minipage}
\end{table}
\pagebreak
\newpage
\clearpage
\renewcommand{\thesection}{S5}
\section{Additional Plots}
\textbf{Remark: In general, the plots do not suggest that supermarket or outlet entry systematically took place near pharmacies in the highest price deciles or the highest population deciles.}
\begin{figure}
	\centering
	\begin{subfigure}[b]{\textwidth}   
		\centering 
		\includegraphics[scale=0.7]{Figures/barEntryPDeciles_k3.png}
		\caption{By current price deciles}
	\end{subfigure}
	\vskip\baselineskip
	\begin{subfigure}[b]{\textwidth}   
		\centering 
		\includegraphics[scale=0.7]{Figures/barEntryPDeciles_past_k3.png}
		\caption{By past price deciles}
	\end{subfigure}
	\caption{Share of pharmacies facing non-pharmacy entry among their 3 nearest neighbors, by price deciles}
	\begin{minipage}[c]{\textwidth} \footnotesize 
		\textit{NOTES:} In the top panel, pharmacies are grouped into deciles of their current price for the bundle of five OTC drugs considered in our analysis. In the bottom panel, pharmacies are grouped into deciles of their past price for the bundle of five OTC drugs considered in our analysis. In all the four plots the vertical axis indicates the share of pharmacies in each decile who faced the entry of a supermarket or outlet among their three nearest neighbors. We see that entry of supermarkets and outlets took place along all current and past price deciles in both 2010 and 2015, with no clear pattern.
	\end{minipage}
\label{AppendixPriceDeciles}
\end{figure}
\pagebreak\newpage
\begin{figure}
	\centering
	\includegraphics[scale=0.7]{Figures/barEntryDemandDeciles_k3.png}
	\caption{Share of pharmacies facing entry of non-pharmacies among the 3 nearest neighbors, by population deciles}
	\begin{minipage}[c]{\textwidth} \footnotesize 
		\textit{NOTES:} In order to create this figure, pharmacies are grouped into deciles of their 2001 level of demand, as measured by the resident population in the Census tract where they are located. In all the four plots the vertical axis indicates the share of pharmacies in each decile who faced the entry of a supermarket or outlet among their three nearest neighbors. We again see that entry of supermarkets and outlets took place along all population deciles in both 2010 and 2015, with no clear pattern.
	\end{minipage}
\label{AppendixDemandDeciles}
\end{figure}
\pagebreak\newpage
\begin{figure}
	\centering
	\begin{subfigure}[b]{\textwidth}   
		\centering 
		\includegraphics[scale=0.7]{Figures/barEntryPDeciles_400.png}
		\caption{By current price deciles}
	\end{subfigure}
	\vskip\baselineskip
	\begin{subfigure}[b]{\textwidth}   
		\centering 
		\includegraphics[scale=0.7]{Figures/barEntryPDeciles_past_400.png}
		\caption{By past price deciles}
	\end{subfigure}
	\caption{Share of pharmacies facing non-pharmacy entry within a 400-meter radius, by price deciles}
	\begin{minipage}[c]{\textwidth} \footnotesize 
		\textit{NOTES:} In the top panel, pharmacies are grouped into deciles of their current price for the bundle of five OTC drugs considered in our analysis. In the bottom panel, pharmacies are grouped into deciles of their past price for the bundle of five OTC drugs considered in our analysis. In all the four plots the vertical axis indicates the share of pharmacies in each decile who faced the entry of a supermarket or outlet within a 400-meter radius. We see that entry of supermarkets and outlets took place along all current and past price deciles in both 2010 and 2015, with no clear pattern.
	\end{minipage}
	\label{AppendixPriceDeciles_400}
\end{figure}
\pagebreak \newpage
\begin{figure}
	\centering
	\includegraphics[scale=0.7]{Figures/barEntryDemandDeciles_400.png}
	\caption{Share of pharmacies facing entry of non-pharmacies within a 400-meter radius, by population deciles}
	\begin{minipage}[c]{\textwidth} \footnotesize 
		\textit{NOTES:} In order to create this figure, pharmacies are grouped into deciles of their 2001 level of demand, as measured by the resident population in the Census tract where they are located. In all the four plots the vertical axis indicates the share of pharmacies in each decile who faced the entry of a supermarket or outlet within a 400-meter radius. We again see that entry of supermarkets and outlets took place along all population deciles in both 2010 and 2015, with no clear pattern.
	\end{minipage}
	\label{AppendixDemandDeciles_400}
\end{figure}
\pagebreak\newpage
\clearpage
\begin{figure}[t]
	\centering
	\begin{subfigure}[b]{\textwidth}   
		\centering 
		\includegraphics[scale=0.25]{Figures/commontrend_k3}
		\caption{$N=3$}
	\end{subfigure}\\
	\begin{subfigure}[b]{\textwidth}   
		\centering 
		\includegraphics[scale=0.25]{Figures/commontrend_400}
		\caption{400-meter radius}
	\end{subfigure}
	\caption{Plot assessing the plausibility of the common trend assumption}
	\begin{minipage}[c]{\textwidth} \footnotesize 
		\textit{NOTES:} The figures compare the evolution of the price of the bundle of 5 drugs in our analysis for three distinct groups: the control group and the two groups of pharmacies who experienced entry of a supermarket or outlet among their main competitors after 2010. In panel (a) main competitors are the 3 nearest neighbors and in panel (b) they are all retailers located within a 400-meter radius. For groups treated after 2010 we observe prices for two pre-treatment periods and can compare their evolution with the control group. Overall, the plots do not suggest distinct price trends across the three groups between 2006 and 2010.
	\end{minipage}
	\label{AppendixCommonTrend}
\end{figure}
\clearpage
\renewcommand{\thesection}{S6}
\section{Details on the PSM-DID procedure}
\label{appPSMDID}
We use a  propensity score matching difference-in-differences approach to address the possible endogeneity of market structure \citep{heckman1997, SmithTodd2005}.
The underlying intuition for this approach is that by matching treated and untreated pharmacies on their propensity score, that is, their probability of being treated, we make the groups more similar in terms of the observables used in the estimation of the propensity score. Thus, treatment should be random, conditional on the observables used to estimate the propensity score. The crucial assumption we are making with the use of PSM-DID is that, by achieving balancing on observables between the treated and control groups in the matched sample, it makes it more likely that such balancing also extends to unobservables, particularly time-variant unobservables (as time-invariant ones are in any case differenced out by the DID). \\
Below, we detail the more technical aspects regarding our implementation of PSM-DID.\\
Just like simple DID, PSM-DID yields estimates of the average treatment effect on the treated. 
PSM is, however, a data-demanding method. Typical applications of PSM control for a large set of observables in the estimation of the propensity score. While \citet{heckman1997} shows that models using a richer set of covariates to estimate the propensity scores tend to be less biased, including more covariates also makes is more difficult to define the region of common support \citep{FoodStamps}. There is little guidance on how to balance this trade-off. As noted by \citet{Lechner2010}, one should include neither pre-treatment values of the outcome variable nor post-treatment values of independent variables in the estimation of the propensity score. With this in mind, and given that we do not have many variables available to estimate propensity scores, we opted for matching on few variables.\\
Specifically, we match pharmacies on two measures. These measures are the level of competitive pressure and the level of demand faced prior to experiencing non-pharmacy entry. Pre-entry levels of competitive pressure are measured as of 2006, our first data period. In the specifications using the $N$ nearest neighbors as main competitors, pre-entry levels of competitive pressure are captured by the average walking time (in minutes) to the $N$ nearest retailers in 2006. In the specifications using a radius distance to define the set of main competitors of a pharmacy, the pre-entry level of competitive pressure is given by the number of retailers within that radius in 2006. As for information of pre-entry levels of demand faced by each pharmacy, we complement our dataset with information from Statistics Portugal on the resident population in the Census tract where each pharmacy is located. This information was collected in the 2001 Census of the population.\\
We categorize the two variables used to estimate the propensity score into quintiles and we used the categorized variables for the matching. Given our unusual setting, featuring multiple time periods and multiple treatments, we proceed as follows. Using a logit model, we estimate the propensity scores separately for each of the four treatment groups and for each year of our data. Therefore, for each model specification, a total of 12(=4 treatments $\times$3 time periods) PSM procedures were carried out in order to obtain the matched sample of pharmacies. 
Given the estimated propensity scores, we match each treated pharmacy to its closest untreated PSM-neighbor at each time period (thus allowing us to easily accommodate some exit that we see in the data). We use two alternative methods for matching treated and untreated pharmacies. The first method is single nearest-neighbor within caliper matching with replacement, setting the caliper at 0.02. The second method consists of non-parametric local linear matching, with a bandwidth of 0.8.\footnote{Different choices of caliper, number of neighbors matched, and bandwidth did not change our results.} Finally, we run our model specifications in this matched sample. \\ While asymptotically the estimates obtained should be independent of the matching method, this is not the case in small samples. In particular, nearest neighbor estimates may be the least biased, but are also less precise. Non-parametric methods, such as local linear regression, in turn, may be more biased, but have higher precision \citep{FoodStamps}. Therefore, if these two matched samples lead to similar price effects following the entry of supermarkets and outlets in the OTC market, then we have more confidence that these effects do not depend on the matching estimators used.\\
The standard errors of the estimates need to account for the propensity score estimation, the imputation of the common support, the fact that we are matching with replacement, and possibly also the order in which treated pharmacies are matched. A popular approach in this setting is to use bootstrapping methods. We bootstrap the entire procedure, meaning that we bootstrap pharmacies in the original sample, then carry out the estimation of the propensity scores and the matching procedure for each treatment and for each year, and finally estimate equation (1) in the matched sample for each of our bootstrapped samples.\\
We check covariate balancing between treatment and control groups in the original and matched samples. For the sake of brevity, and since 12 PSM procedures are carried out for each of the models we estimate, we do not show the results of covariate balancing tests or graphs of the common support condition. These are available upon request from the authors. In many, but nor all, of our PSM estimations we are able to achieve a decently balanced sample in terms of the covariates, and we thus assume that balance was achieved also in terms of unobservables.\\
Overall, the results of the PSM-DID are in line with those from the simple DID, though statistical significance is often lost. This may be a result of the smaller estimation samples used, as for each treated pharmacy we select only one matched untreated pharmacy. 
\pagebreak\newpage
\clearpage
\renewcommand{\thesection}{S7}
\section{Overview of pharmacy regulations during 2005-2015}
\begin{table}[h] 
	\onehalfspacing
	\centering
	\caption{Overview of pharmacy regulations during the period 2005-2015}
	\label{AppendixRegulations}	
	\begin{adjustbox}{max width=1\textwidth}
		\begin{tabular}{p{3cm}p{4cm}p{13.5cm}}
			\toprule
			Month \& year	& Legislation 	& Measures \\
			\midrule
			August 2005 & Decree-Law 134/2005	& OTC drugs become available outside pharmacies. \\ 
			February 2007 & Ordinance 30B/2007 & 6\% administrative price reduction for Government reimbursed drugs; Reduces margins for wholesalers and pharmacies.\\ 
			March 2007  & Decree-Law 60/2007 & 	Introduces new rules for international price referencing to focus on low-price countries; Regulated drug prices become maximum prices and not fixed prices; Allows discounts at points of the value chain of pharmaceuticals in the ambulatory market (wholesale and retail), and sets a margin at each point. \\
			June 2007	& Decree-Law 238/2007	& Enlarges the set of OTC drugs available outside pharmacies to include those subject to Government reimbursement; Reimbursement conditional on buying the drugs at a pharmacy.\\
			August 2007 & Decree-Law 307/2007	& Liberalization of pharmacy ownership rules, with restrictions on the maximum number of pharmacies that can be owned by a single entity and on the professional categories that can own a pharmacy (ie. doctors, pharmaceutical companies, among others, cannot); Introduces exit restrictions (pharmacy opening restrictions were already in place).\\
			November 2007 & Ordinance 1430/2007 & Changes the geographic criteria for the opening of new pharmacies by lowering number of inhabitants per pharmacy and the minimum distance between pharmacies.\\
			October 2010 & Ordinance 104-A/2010 &  6\% administrative price reduction for Government reimbursed drugs. \\
			January 2012 & Decree-Law 112/2011 & Introduces a new margin scheme for prescription drugs: there were changes in levels as well as the structure of the margins, with the introduction of a regressive margin. Also sets the price cap for the first generic entering the market to 50\% of the price of the original drug. \\
			May 2012 & Ordinance 137-A/2012 & Patients can substitute branded drugs for generics at the pharmacy; Pharmacies which must carry the 5 products with the lowest price in each reference group. \\
			January 2013 & Ordinance nº 14/2013 & Introduces some flexibility in terms of the opening times of pharmacies \\
			February 2013 & Decree-Law 34/2013 & Demands an annual revision of the set of countries use for reference pricing, in order to ensure downward trend in prices. \\ 
			February 2014 & Decree-Law 19/2014 & Further revises the margin scheme for pharmaceuticals by increasing the fixed component and decreasing the proportional component. \\
			\bottomrule
			\begin{minipage}[c]{1\textwidth}
				\footnotesize 
				\textit{NOTES:} The table features the most important regulations affecting pharmacy profitability during the years 2005-2015 and it is not exhaustive.
			\end{minipage}
		\end{tabular}
	\end{adjustbox}
\end{table}
\pagebreak\newpage
\clearpage
\bibliography{biblio}
\bibliographystyle{plainnat}
\end{document}
